# Supplementary material for: Australian porcine clonal complex 10 (CC10) Escherichia coli belong to multiple sublineages of a highly diverse global CC10 phylogeny
Source: Microb Genom. 2018 Oct 10;5(3):e000225. doi: 10.1099/mgen.0.000225 (PMC6487311; doi:10.1099/mgen.0.000225)
Supplement: Supplementary File 2 [file mgen-5-225-s002.xlsx]

## Sheet: Table.S1.v2.csv
Name	Uberstrain	Original Name	ST (Achtman)	ST (Pasteur)	dinB	icdA	pabB	polB	putP	trpA	trpB	uidA	Serotype	Origin	Source.Organism	Source.Details	Source	Collection.Year	Country	Continent	Lab.Contact	Species	Bio.Project.ID	Project.ID	Sample.ID	Secondary.Sample.ID	intI1	intI2	Col156	Col440I	Col440II	Col8282	ColE10	ColRNAI	Col_BS512	Col_KPHS6	Col_MG828	Col_MP18	ColpVC	FIA_pBK30683	IncA_C2	IncB_O_K_Z	IncFIA	IncFIB	IncFIC	IncFII	IncHI1A	IncHI1B_CIT	IncHI1B_R27
AA7740-ST10	ESC_AA7740AA	AZ-TG71511	10	2	8	2	7	3	7	1	4	2	O32:H10	Food	Turkey	Meat	Turkey Meat	2009	United States	North America	FOOD AND DRUG ADMINISTRATION, CENTER FOR FOOD SAFETY AND APPLIED NUTRITION	Escherichia coli	PRJNA230968	SRP038995	SAMN02463300	SRS1016187	0	1	1	0	0	0	0	0	0	0	0	0	0	0	0	0	0	0	0	0	0	0	0
AA8187-ST10	ESC_AA8187AA	AZ-TG71479	10	2*	8	2	7	3	7*	1	4	2	O2-O50:H27	Food	Pig	Meat	Other	2009	United States	North America	FOOD AND DRUG ADMINISTRATION, CENTER FOR FOOD SAFETY AND APPLIED NUTRITION	Escherichia coli	PRJNA230968	SRP038995	SAMN02463292	SRS977944	0	0	0	0	0	0	0	0	0	0	1	0	0	0	0	0	1	0	0	0	1	0	1
AA8189-ST10	ESC_AA8189AA	AZ-TG71463	10	2	8	2	7	3	7	1	4	2	O32:H9	Food	Turkey	Meat	Turkey Meat	2009	United States	North America	FOOD AND DRUG ADMINISTRATION, CENTER FOR FOOD SAFETY AND APPLIED NUTRITION	Escherichia coli	PRJNA230968	SRP038995	SAMN02463288	SRS977794	0	0	0	0	0	0	0	0	0	0	0	0	0	0	1	0	0	1	0	1	0	0	0
AA8199-ST10	ESC_AA8199AA	AZ-TG71435	10	390	8	2	7	3	131	1	4	2	O153-O178:H6	Food	Chicken	Meat	Chicken Meat	2009	United States	North America	FOOD AND DRUG ADMINISTRATION, CENTER FOR FOOD SAFETY AND APPLIED NUTRITION	Escherichia coli	PRJNA230968	SRP038995	SAMN02463281	SRS977792	0	0	0	0	0	0	0	1	0	0	1	0	0	0	0	0	0	0	0	1	0	0	0
AA8214-ST10	ESC_AA8214AA	AZ-TG71467	10	2	8	2	7	3	7	1	4	2	O32:H10	Food	Turkey	Meat	Turkey Meat	2009	United States	North America	FOOD AND DRUG ADMINISTRATION, CENTER FOR FOOD SAFETY AND APPLIED NUTRITION	Escherichia coli	PRJNA230968	SRP038995	SAMN02463289	SRS977780	1	0	0	0	0	0	0	0	0	0	0	0	0	0	0	0	0	0	0	0	0	0	0
AA8235-ST10	ESC_AA8235AA	AZ-TG71471	10	2*	8	2	7*	3	7	1	4	2	O154:H12	Food	Chicken	Meat	Chicken Meat	2009	United States	North America	FOOD AND DRUG ADMINISTRATION, CENTER FOR FOOD SAFETY AND APPLIED NUTRITION	Escherichia coli	PRJNA230968	SRP038995	SAMN02463290	SRS977049	1	1	0	0	0	0	0	1	0	0	1	0	1	0	0	1	0	1	1	0	0	0	0
AA8407-ST10	ESC_AA8407AA	AZ-TG71303	10	835	8	2	7	52	7	1	4	2	O82:H4	Food	Pig	Meat	Other	2009	United States	North America	FOOD AND DRUG ADMINISTRATION, CENTER FOR FOOD SAFETY AND APPLIED NUTRITION	Escherichia coli	PRJNA230968	SRP038995	SAMN02463248	SRS955990	0	0	0	0	0	0	0	1	0	0	0	0	0	0	0	0	0	0	0	1	0	0	0
BA1139-ST10	ESC_BA1139AA	AZ_TG77054	10	2	8	2	7	3	7	1	4	2	O4:H12	Food	Chicken	Meat	Chicken Meat	2014	United States	North America	FOOD AND DRUG ADMINISTRATION, CENTER FOR FOOD SAFETY AND APPLIED NUTRITION	Escherichia coli	PRJNA230968	SRP038995	SAMN03295445	SRS909561	0	0	0	0	0	0	0	1	0	0	0	0	0	0	0	0	0	1	0	1	0	0	0
BA1875-ST215	ESC_BA1875AA	AZ_TG76986	215	446	10	2	3	3	7	1	4	2	O129-O13-O135:H12	Food	Chicken	Meat	Chicken Meat	2014	United States	North America	FOOD AND DRUG ADMINISTRATION, CENTER FOR FOOD SAFETY AND APPLIED NUTRITION	Escherichia coli	PRJNA230968	SRP038995	SAMN03295430	SRS874671	0	0	0	0	0	0	0	0	0	0	0	0	0	0	0	0	0	0	0	0	1	0	1
BA1881-ST48	ESC_BA1881AA	AZ_TG76974	48	132	10	2	7	3	7	1	4	2	O61:H11	Food	Turkey	Meat	Turkey Meat	2014	United States	North America	FOOD AND DRUG ADMINISTRATION, CENTER FOR FOOD SAFETY AND APPLIED NUTRITION	Escherichia coli	PRJNA230968	SRP038995	SAMN03295427	SRS874668	1	0	0	0	0	0	0	0	0	0	1	0	0	0	0	0	0	0	0	0	0	0	0
BA1897-ST10	ESC_BA1897AA	AZ_TG76954	10	383	57	2	7	106	60	1	4	23	O129-O13-O135:H11	Food	Chicken	Meat	Chicken Meat	2014	United States	North America	FOOD AND DRUG ADMINISTRATION, CENTER FOR FOOD SAFETY AND APPLIED NUTRITION	Escherichia coli	PRJNA230968	SRP038995	SAMN03295423	SRS873582	1	0	0	0	0	0	0	0	0	0	1	0	0	0	0	0	0	0	0	0	0	0	0
BA1901-ST48	ESC_BA1901AA	AZ-TG76942	48	132*	10	2	7	3	7	1*	4	2	O15:H11	Food	Turkey	Meat	Turkey Meat	2014	United States	North America	FOOD AND DRUG ADMINISTRATION, CENTER FOR FOOD SAFETY AND APPLIED NUTRITION	Escherichia coli	PRJNA230968	SRP038995	SAMN03295420	SRS873576	0	0	0	0	0	0	0	0	0	0	0	0	0	0	0	0	0	1	0	1	0	0	0
BA2119-ST10	ESC_BA2119AA	2011-70-219-2	10	446	10	2	3	3	7	1	4	2	O76:H32	Animal	Pig	Faecal	Pig Faecal	2011	Denmark	Europe	Justus Liebig University Giessen	Escherichia coli	PRJEB8647	ERP009669	SAMEA3268855	ERS664787	0	0	0	0	0	0	0	0	0	0	0	0	0	0	0	0	0	0	0	0	0	0	0
BA2153-ST10	ESC_BA2153AA	2011-70-42-2	10	Novel*	8	2	7*	119*	7	1	4	2	O81:H40	Animal	Pig	Faecal	Pig Faecal	2011	Denmark	Europe	Justus Liebig University Giessen	Escherichia coli	PRJEB8647	ERP009669	SAMEA3268838	ERS664770	0	0	0	0	0	0	0	1	0	0	1	0	0	0	0	0	0	0	0	0	0	0	0
BA2163-ST10	ESC_BA2163AA	2011-70-41-2	10	2	8	2	7	3	7	1	4	2	ONT:H10	Animal	Pig	Faecal	Pig Faecal	2011	Denmark	Europe	Justus Liebig University Giessen	Escherichia coli	PRJEB8647	ERP009669	SAMEA3268833	ERS664765	0	0	0	0	0	0	0	0	0	0	0	0	0	0	0	0	0	1	0	1	0	0	0
BA2501-ST44	ESC_BA2501AA	IHD1178_14	44	2	8	2	7	3	7	1	4	2	O32:H4	Human	Human	Faecal	Human Faecal	2012	Cambodia	Asia	University of Oxford	Escherichia coli	PRJNA274331	SRP053197	SAMN03326103	SRS836790	1	0	0	0	0	0	0	0	0	0	1	0	0	1	0	0	1	1	0	1	0	0	0
BA2515-ST10	ESC_BA2515AA	IHD813_16	10	2	8	2	7	3	7	1	4	2	O32:H9	Human	Human	Faecal	Human Faecal	2012	Cambodia	Asia	University of Oxford	Escherichia coli	PRJNA274331	SRP053197	SAMN03326089	SRS836807	1	0	0	0	0	0	0	0	0	0	1	0	0	0	0	0	0	1	0	1	0	0	0
BA2691-ST10	ESC_BA2691AA	IHD86_2	10	645*	8*	239	7	3	7	1	4*	2	O129-O13-O135:H11	Human	Human	Faecal	Human Faecal	2012	Cambodia	Asia	University of Oxford	Escherichia coli	PRJNA274331	SRP053197	SAMN03325996	SRS836904	1	0	1	0	0	0	0	1	1	0	1	0	0	0	0	1	0	1	0	1	0	0	0
BA4530-ST10	ESC_BA4530AA	AZ-TG73771	10	Novel*	76	2	7	3	60*	1	4	2*	O132:H32	Food	Chicken	Meat	Chicken Meat	2013	United States	North America	FOOD AND DRUG ADMINISTRATION, CENTER FOR FOOD SAFETY AND APPLIED NUTRITION	Escherichia coli	PRJNA230968	SRP038995	SAMN02628696	SRS653189	0	0	0	0	0	0	0	0	0	0	0	0	0	0	0	0	0	0	0	1	0	0	0
BA4548-ST10	ESC_BA4548AA	AZ-TG73747	10	2*	8	2	7	3	7	1*	4	2	O129-O13-O135:H48	Food	Chicken	Meat	Chicken Meat	2013	United States	North America	FOOD AND DRUG ADMINISTRATION, CENTER FOR FOOD SAFETY AND APPLIED NUTRITION	Escherichia coli	PRJNA230968	SRP038995	SAMN02628690	SRS653177	1	0	0	0	0	0	0	0	0	0	0	0	0	0	0	0	0	1	0	1	0	0	0
BA4758-ST48	ESC_BA4758AA	AZ-TG73723	48	Novel	10	149	7	3	7	1	4	2	O154:H32	Food	Chicken	Meat	Chicken Meat	2013	United States	North America	FOOD AND DRUG ADMINISTRATION, CENTER FOR FOOD SAFETY AND APPLIED NUTRITION	Escherichia coli	PRJNA230968	SRP038995	SAMN02628684	SRS653128	1	0	0	1	0	0	0	1	0	0	0	0	0	0	0	0	0	1	0	0	0	0	0
BA4762-ST10	ESC_BA4762AA	AZ-TG71211	10	Novel*	8	2	7	119*	7	1	4	2	O81:H4	Food	Cattle	Meat	Cattle Meat	2009	United States	North America	FOOD AND DRUG ADMINISTRATION, CENTER FOR FOOD SAFETY AND APPLIED NUTRITION	Escherichia coli	PRJNA230968	SRP038995	SAMN02463225	SRS653126	0	0	0	0	0	0	0	0	0	0	0	0	0	0	0	0	1	0	0	1	0	0	0
BA4764-ST10	ESC_BA4764AA	AZ-TG73787	10	Novel*	76	2	7	3	60*	1	4	2*	O132:H32	Food	Chicken	Meat	Chicken Meat	2013	United States	North America	FOOD AND DRUG ADMINISTRATION, CENTER FOR FOOD SAFETY AND APPLIED NUTRITION	Escherichia coli	PRJNA230968	SRP038995	SAMN02628700	SRS653114	1	0	0	0	0	0	0	0	0	0	0	0	0	0	0	0	0	0	0	1	0	0	0
BA4907-ST10	ESC_BA4907AA	upec-83	10	645*	8	239*	7	3	7	1	4	2	O129-O13-O135:H11	Human	Human	Urine	Human Urine	2011	United States	North America	UNIVERSITY OF WASHINGTON	Escherichia coli	PRJNA248737	SRP042632	SAMN02802178	SRS624894	0	0	0	0	0	0	0	1	0	0	0	0	0	0	0	0	0	1	0	1	0	0	0
BA5046-ST10	ESC_BA5046AA	upec-282	10	2	8	2	7	3	7	1	4	2	O28ac-O42:H37	Human	Human	Urine	Human Urine	2012	United States	North America	UNIVERSITY OF WASHINGTON	Escherichia coli	PRJNA248737	SRP042632	SAMN02802110	SRS624826	0	0	0	0	0	0	0	0	0	0	0	0	0	0	0	0	0	0	0	0	0	0	0
BA5066-ST167	ESC_BA5066AA	upec-273	167	2	8	2	7	3	7	1	4	2	ONT:H9	Human	Human	Urine	Human Urine	2012	United States	North America	UNIVERSITY OF WASHINGTON	Escherichia coli	PRJNA248737	SRP042632	SAMN02802100	SRS624817	1	0	0	0	0	0	0	0	0	0	0	0	0	0	0	0	1	1	0	1	0	0	0
BA5134-ST48	ESC_BA5134AA	upec-22	48	Novel*	103*	2	7	3	7	1	4	2	O15:H16	Human	Human	Urine	Human Urine	2011	United States	North America	UNIVERSITY OF WASHINGTON	Escherichia coli	PRJNA248737	SRP042632	SAMN02802042	SRS624758	0	0	0	0	0	0	0	1	1	0	0	0	0	0	0	0	0	1	0	1	0	1	0
BA5186-ST10	ESC_BA5186AA	upec-173	10	2	8	2	7	3	7	1	4	2	O9:H9	Human	Human	Urine	Human Urine	2011	United States	North America	UNIVERSITY OF WASHINGTON	Escherichia coli	PRJNA248737	SRP042632	SAMN02801990	SRS624707	0	0	0	0	0	0	0	0	0	0	0	0	0	0	0	0	0	1	0	0	0	0	0
BA5238-ST10	ESC_BA5238AA	upec-127	10	835	8	2	7	52	7	1	4	2	O105:H6	Human	Human	Urine	Human Urine	2011	United States	North America	UNIVERSITY OF WASHINGTON	Escherichia coli	PRJNA248737	SRP042632	SAMN02801939	SRS624655	0	0	0	0	0	0	0	1	0	0	1	0	0	0	0	1	0	0	0	0	0	0	0
BA5312-ST10	ESC_BA5312AA	blood-90187	10	2	8	2	7	3	7	1	4	2	O32:H9	Human	Human	Blood	Human Blood	2009	United States	North America	UNIVERSITY OF WASHINGTON	Escherichia coli	PRJNA248737	SRP042632	SAMN02801903	SRS624619	1	0	0	0	0	0	0	0	0	0	0	0	0	0	0	0	0	0	0	1	0	0	0
BA5361-ST10	ESC_BA5361AA	blood-10-1009	10	2	8	2	7	3	7	1	4	2	O32:H10	Human	Human	Blood	Human Blood	2010	United States	North America	UNIVERSITY OF WASHINGTON	Escherichia coli	PRJNA248737	SRP042632	SAMN02801879	SRS624595	1	0	1	0	0	0	0	0	1	0	1	0	0	0	0	0	0	0	0	0	0	0	0
BA5404-ST10	ESC_BA5404AA	blood-09-1290	10	2	8	2	7	3	7	1	4	2	O32:H10	Human	Human	Blood	Human Blood	2009	United States	North America	UNIVERSITY OF WASHINGTON	Escherichia coli	PRJNA248737	SRP042632	SAMN02801857	SRS624573	1	0	1	0	0	0	0	1	1	0	1	0	0	1	1	0	1	1	0	1	0	0	0
BA5408-ST167	ESC_BA5408AA	blood-09-0949	167	2	8	2	7	3	7	1	4	2	O32:H9	Human	Human	Blood	Human Blood	2009	United States	North America	UNIVERSITY OF WASHINGTON	Escherichia coli	PRJNA248737	SRP042632	SAMN02801855	SRS624571	1	0	1	0	0	0	0	0	0	0	1	0	0	0	1	0	0	0	0	0	0	0	0
BA5444-ST10	ESC_BA5444AA	blood-09-0249	10	2	8	2	7	3	7	1	4	2	O32:H9	Human	Human	Blood	Human Blood	2009	United States	North America	UNIVERSITY OF WASHINGTON	Escherichia coli	PRJNA248737	SRP042632	SAMN02801839	SRS624555	1	0	1	0	0	0	0	0	0	0	0	0	0	0	0	0	0	0	0	1	0	0	0
BA8169-ST10	ESC_BA8169AA	AZ-TG73519	10	2	8	2	7	3	7	1	4	2	O16:H48	Food	Chicken	Meat	Chicken Meat	2013	United States	North America	FOOD AND DRUG ADMINISTRATION, CENTER FOR FOOD SAFETY AND APPLIED NUTRITION	Escherichia coli	PRJNA230968	SRP038995	SAMN02628634	SRS598427	0	0	0	0	0	0	0	0	0	0	1	0	0	0	0	0	0	0	0	0	0	0	0
BA8186-ST10	ESC_BA8186AA	AZ-TG73411	10	2	8	2	7	3	7	1	4	2	O1:H21	Food	Chicken	Meat	Chicken Meat	2013	United States	North America	FOOD AND DRUG ADMINISTRATION, CENTER FOR FOOD SAFETY AND APPLIED NUTRITION	Escherichia coli	PRJNA230968	SRP038995	SAMN02628607	SRS597988	0	0	0	0	0	0	0	0	0	0	1	0	0	0	0	0	0	0	0	1	0	0	0
BA8187-ST10	ESC_BA8187AA	AZ-TG73443	10	2	8	2	7	3	7	1	4	2	O132:H21	Food	Chicken	Meat	Chicken Meat	2013	United States	North America	FOOD AND DRUG ADMINISTRATION, CENTER FOR FOOD SAFETY AND APPLIED NUTRITION	Escherichia coli	PRJNA230968	SRP038995	SAMN02628615	SRS597980	0	0	1	0	0	0	0	0	0	0	0	0	0	0	0	0	0	0	0	0	0	0	0
BA8203-ST10	ESC_BA8203AA	AZ-TG73379	10	478	8	2	7	84	7	1	4	2	O128:H2	Food	Chicken	Meat	Chicken Meat	2013	United States	North America	FOOD AND DRUG ADMINISTRATION, CENTER FOR FOOD SAFETY AND APPLIED NUTRITION	Escherichia coli	PRJNA230968	SRP038995	SAMN02628599	SRS589812	0	0	0	0	0	0	0	1	0	0	0	0	0	0	0	0	0	1	1	0	0	0	0
BA8237-ST10	ESC_BA8237AA	AZ-TG73223	10	2	8	2	7	3	7	1	4	2	O32:H9	Food	Chicken	Meat	Chicken Meat	2013	United States	North America	FOOD AND DRUG ADMINISTRATION, CENTER FOR FOOD SAFETY AND APPLIED NUTRITION	Escherichia coli	PRJNA230968	SRP038995	SAMN02628560	SRS583889	0	0	0	0	0	0	0	0	0	0	1	0	1	0	0	0	0	0	0	0	0	0	0
BA8313-ST48	ESC_BA8313AA	AZ-TG73187	48	37*	10	29	7	3	7	1*	4	2	ONT:H9	Food	Chicken	Meat	Chicken Meat	2013	United States	North America	FOOD AND DRUG ADMINISTRATION, CENTER FOR FOOD SAFETY AND APPLIED NUTRITION	Escherichia coli	PRJNA230968	SRP038995	SAMN02628551	SRS580077	0	0	0	0	0	0	0	1	0	0	0	0	0	0	0	0	0	1	0	1	0	0	0
BA8386-ST10	ESC_BA8386AA	1-176-05_S1_C1	10	466	10	2	7	3	60	1	4	2	O117:H10	Human	Human	Faecal	Human Faecal	2009	Tanzania	Africa	University of Maryland Institute for Genome Sciences	Escherichia coli	PRJNA233707	SRP039841	SAMN02687542	SRS568397	1	0	0	0	0	0	0	0	0	0	0	0	0	1	0	0	1	1	0	1	0	0	0
BA8426-ST10	ESC_BA8426AA	1-176-05_S4_C1	10	2*	8	2*	7	3	7	1	4	2*	ONT:H16	Human	Human	Faecal	Human Faecal	2009	Tanzania	Africa	University of Maryland Institute for Genome Sciences	Escherichia coli	PRJNA233873	SRP039801	SAMN02687502	SRS568352	0	0	0	0	0	0	0	0	0	0	0	0	0	0	0	1	0	0	0	1	0	0	0
BA8561-ST10	ESC_BA8561AA	1-110-08_S3_C1	10	2*	8	2	7	3	7*	1	4	2	O176:H33	Human	Human	Faecal	Human Faecal	2009	Tanzania	Africa	University of Maryland Institute for Genome Sciences	Escherichia coli	PRJNA233789	SRP039661	SAMN02680160	SRS568156	0	0	0	0	0	0	0	0	0	0	0	0	0	0	0	0	0	0	0	1	0	0	0
BA8581-ST43	ESC_BA8581AA	2-005-03_S4_C1	43	ND	8	2	7	3	7	1	4	ND	ONT:H10	Human	Human	Faecal	Human Faecal	2009	Tanzania	Africa	University of Maryland Institute for Genome Sciences	Escherichia coli	PRJNA233857	SRP039641	SAMN02680138	SRS568134	0	0	0	0	0	0	0	0	1	0	1	0	0	0	0	1	0	0	0	1	0	0	0
BA8595-ST10	ESC_BA8595AA	4-203-08_S1_C1	10	466	10	2	7	3	60	1	4	2	O117:H10	Human	Human	Faecal	Human Faecal	2009	Tanzania	Africa	University of Maryland Institute for Genome Sciences	Escherichia coli	PRJNA233717	SRP039625	SAMN02680105	SRS568036	0	0	0	0	0	0	0	0	1	0	0	0	0	0	0	0	0	1	0	1	0	0	0
BA8599-ST10	ESC_BA8599AA	2-011-08_S3_C1	10	478	8	2	7	84	7	1	4	2	O128:H10	Human	Human	Faecal	Human Faecal	2009	Tanzania	Africa	University of Maryland Institute for Genome Sciences	Escherichia coli	PRJNA233775	SRP039621	SAMN02680101	SRS568026	0	0	0	0	0	0	0	0	1	0	1	0	1	0	0	0	0	0	0	1	0	0	0
BA8642-ST10	ESC_BA8642AA	AZ-TG60634	10	2	8	2	7	3	7	1	4	2	O21:H48	Food	Turkey	Meat	Turkey Meat	2013	United States	North America	FOOD AND DRUG ADMINISTRATION, CENTER FOR FOOD SAFETY AND APPLIED NUTRITION	Escherichia coli	PRJNA230968	SRP038995	SAMN02442841	SRS565300	0	0	0	0	0	0	0	1	0	0	0	0	0	0	0	0	0	0	0	1	0	0	0
BA8649-ST10	ESC_BA8649AA	AZ-TG56070	10	2	8	2	7	3	7	1	4	2	O32:H9	Food	Turkey	Meat	Turkey Meat	2013	United States	North America	FOOD AND DRUG ADMINISTRATION, CENTER FOR FOOD SAFETY AND APPLIED NUTRITION	Escherichia coli	PRJNA230968	SRP038995	SAMN02442860	SRS563026	0	0	0	0	0	0	0	0	0	0	1	0	0	0	0	0	0	0	0	1	0	0	0
BA8651-ST10	ESC_BA8651AA	AZ-TG60435	10	2	8	2	7	3	7	1	4	2	O127:H21	Food	Turkey	Meat	Turkey Meat	2013	United States	North America	FOOD AND DRUG ADMINISTRATION, CENTER FOR FOOD SAFETY AND APPLIED NUTRITION	Escherichia coli	PRJNA230968	SRP038995	SAMN02442853	SRS563024	0	0	0	0	0	0	0	0	0	0	1	0	0	0	0	0	0	1	0	1	0	0	0
BA8659-ST43	ESC_BA8659AA	AZ-TG60281	43	2	8	2	7	3	7	1	4	2	O6:H10	Food	Turkey	Meat	Turkey Meat	2013	United States	North America	FOOD AND DRUG ADMINISTRATION, CENTER FOR FOOD SAFETY AND APPLIED NUTRITION	Escherichia coli	PRJNA230968	SRP038995	SAMN02442859	SRS563015	0	0	0	0	0	0	0	1	0	0	0	0	0	0	0	1	0	1	0	1	0	0	0
BA8662-ST218	ESC_BA8662AA	AZ-TG60755	218	342	10	148	3	3	7	1	4	2	O103:H43	Food	Turkey	Meat	Turkey Meat	2013	United States	North America	FOOD AND DRUG ADMINISTRATION, CENTER FOR FOOD SAFETY AND APPLIED NUTRITION	Escherichia coli	PRJNA230968	SRP038995	SAMN02442856	SRS563012	1	0	0	0	0	0	0	1	0	0	0	0	0	0	0	0	0	0	0	1	0	0	0
BA8665-ST34	ESC_BA8665AA	AZ-TG56171	34	638*	8	28	7	3	7	1	4*	2	O162:H10	Food	Turkey	Meat	Turkey Meat	2013	United States	North America	FOOD AND DRUG ADMINISTRATION, CENTER FOR FOOD SAFETY AND APPLIED NUTRITION	Escherichia coli	PRJNA230968	SRP038995	SAMN02442773	SRS562465	0	0	0	0	0	0	0	0	0	0	0	0	0	1	0	0	1	1	0	1	0	0	0
BA8666-ST48	ESC_BA8666AA	AZ-TG60818	48	125*	10	2	4*	3	18	1	4	23*	O103:H43	Food	Turkey	Meat	Turkey Meat	2013	United States	North America	FOOD AND DRUG ADMINISTRATION, CENTER FOR FOOD SAFETY AND APPLIED NUTRITION	Escherichia coli	PRJNA230968	SRP038995	SAMN02442805	SRS562463	0	0	0	0	0	0	0	0	0	0	0	0	0	0	0	0	0	0	0	1	0	0	0
BA8667-ST48	ESC_BA8667AA	AZ-TG60806	48	125*	10	2	4*	3*	18	1	4	23*	O103:H43	Food	Turkey	Meat	Turkey Meat	2013	United States	North America	FOOD AND DRUG ADMINISTRATION, CENTER FOR FOOD SAFETY AND APPLIED NUTRITION	Escherichia coli	PRJNA230968	SRP038995	SAMN02442804	SRS562462	0	0	0	0	0	0	0	0	0	0	0	0	0	0	0	0	0	0	0	0	0	0	0
BA8671-ST48	ESC_BA8671AA	AZ-TG60794	48	125*	10	2	4*	3	18	1	4	23*	O103:H43	Food	Turkey	Meat	Turkey Meat	2013	United States	North America	FOOD AND DRUG ADMINISTRATION, CENTER FOR FOOD SAFETY AND APPLIED NUTRITION	Escherichia coli	PRJNA230968	SRP038995	SAMN02442803	SRS562453	0	0	0	0	0	0	0	0	0	0	0	0	0	0	0	0	0	0	0	1	0	0	0
BA8672-ST48	ESC_BA8672AA	AZ-TG60758	48	125*	10	2	4*	3	18	1	4	23*	O103:H43	Food	Turkey	Meat	Turkey Meat	2013	United States	North America	FOOD AND DRUG ADMINISTRATION, CENTER FOR FOOD SAFETY AND APPLIED NUTRITION	Escherichia coli	PRJNA230968	SRP038995	SAMN02442800	SRS562452	0	0	0	0	0	0	0	0	0	0	0	0	0	0	0	0	0	0	0	1	0	0	0
BA8695-ST48	ESC_BA8695AA	AZ-TG60830	48	125*	10	2	4*	3	18	1	4	23*	O103:H43	Food	Turkey	Meat	Turkey Meat	2013	United States	North America	FOOD AND DRUG ADMINISTRATION, CENTER FOR FOOD SAFETY AND APPLIED NUTRITION	Escherichia coli	PRJNA230968	SRP038995	SAMN02442806	SRS562259	0	0	0	0	0	0	0	0	0	0	0	0	0	0	0	0	0	0	0	1	0	0	0
BA8710-ST48	ESC_BA8710AA	AZ-TG60734	48	125*	10	2	4*	3	18	1	4	23*	O103:H43	Food	Turkey	Meat	Turkey Meat	2013	United States	North America	FOOD AND DRUG ADMINISTRATION, CENTER FOR FOOD SAFETY AND APPLIED NUTRITION	Escherichia coli	PRJNA230968	SRP038995	SAMN02442798	SRS562103	0	0	0	0	0	0	0	0	0	0	0	0	0	0	0	0	0	0	0	1	0	0	0
BA9127-ST10	ESC_BA9127AA	UMEA 3889-1	10	2	8	2	7	3	7	1	4	2	O28ac-O42:H4	Human	Human	Urine	Human Urine	1996	Sweden	Europe	Broad Institute	Escherichia coli	PRJNA186376	SRP019737	SAMN01885985	SRS402392	0	0	0	0	0	0	0	0	0	0	0	0	0	0	0	0	0	0	0	0	0	0	0
BA9147-ST10	ESC_BA9147AA	UMEA 3592-1	10	767	135	2	7	3	7	1	4	2	O19:H4	Human	Human	Urine	Human Urine	1996	Sweden	Europe	Broad Institute	Escherichia coli	PRJNA186356	SRP019715	SAMN01885965	SRS402366	0	0	1	0	0	0	0	0	0	0	0	0	0	0	0	0	0	1	0	1	0	0	0
BA9160-ST10	ESC_BA9160AA	UMEA 3318-1	10	466	10	2	7	3	60	1	4	2	O73:H31	Human	Human	Urine	Human Urine	1995	Sweden	Europe	Broad Institute	Escherichia coli	PRJNA186343	SRP019703	SAMN01885952	SRS402351	0	1	0	0	0	0	0	0	0	0	0	0	0	1	0	0	0	1	0	0	0	0	0
BA9167-ST10	ESC_BA9167AA	UMEA 3271-1	10	16	8	2	7	3	22	1	4	2	O2-O50:H48	Human	Human	Urine	Human Urine	1997	Sweden	Europe	Broad Institute	Escherichia coli	PRJNA186336	SRP019696	SAMN01885945	SRS402342	0	0	1	0	0	0	0	0	0	0	1	0	0	0	0	0	0	1	0	0	0	0	0
BA9188-ST10	ESC_BA9188AA	UMEA 3199-1	10	475	10	2	7	3	60	1	4	23	ONT:H4	Human	Human	Urine	Human Urine	1995	Sweden	Europe	Broad Institute	Escherichia coli	PRJNA186314	SRP019676	SAMN01885924	SRS402315	0	0	0	0	0	0	0	0	0	0	0	0	0	0	0	0	0	1	1	0	0	0	0
BA9192-ST10	ESC_BA9192AA	UMEA 3180-1	10	478	8	2	7	84	7	1	4	2	O3:H2	Human	Human	Urine	Human Urine	1995	Sweden	Europe	Broad Institute	Escherichia coli	PRJNA186310	SRP019672	SAMN01885920	SRS402311	0	0	0	0	0	0	0	0	0	0	1	0	0	0	0	0	0	1	0	1	0	0	0
BA9196-ST10	ESC_BA9196AA	UMEA 3174-1	10	2	8	2	7	3	7	1	4	2	O12:H4	Human	Human	Urine	Human Urine	1995	Sweden	Europe	Broad Institute	Escherichia coli	PRJNA186306	SRP019668	SAMN01885916	SRS402306	0	0	1	0	0	0	0	0	0	0	1	0	0	0	0	0	0	0	0	0	0	0	0
BA9207-ST10	ESC_BA9207AA	UMEA 3150-1	10	Novel*	8	90*	7	3	7	1	4	138*	O100:H30	Human	Human	Urine	Human Urine	1995	Sweden	Europe	Broad Institute	Escherichia coli	PRJNA186295	SRP019658	SAMN01885905	SRS402293	0	0	0	0	0	0	0	1	0	0	0	0	0	0	0	0	0	0	0	1	0	0	0
BA9211-ST10	ESC_BA9211AA	UMEA 3139-1	10	2*	8*	2	7	3*	7	1	4	2	O132:H2	Human	Human	Urine	Human Urine	1995	Sweden	Europe	Broad Institute	Escherichia coli	PRJNA186291	SRP019653	SAMN01885901	SRS402286	0	0	1	0	0	0	0	0	0	0	1	0	0	0	0	1	0	1	0	0	0	0	0
BA9265-ST43	ESC_BA9265AA	HVH 209 (4-3062651)	43	2*	8	2	7	3	7	1	4*	2	O6:H10	Human	Human	Blood	Human Blood	2003	Denmark	Europe	Broad Institute	Escherichia coli	PRJNA186236	SRP019168	SAMN01885848	SRS399715	0	0	0	0	0	0	0	0	0	0	0	0	0	0	0	0	0	0	0	0	0	0	0
BA9305-ST10	ESC_BA9305AA	HVH 164 (4-5953081)	10	2*	8*	2	7	3	7	1	4*	2	O29:H10	Human	Human	Blood	Human Blood	2004	Denmark	Europe	Broad Institute	Escherichia coli	PRJNA186196	SRP019128	SAMN01885809	SRS399676	0	0	1	0	0	0	0	0	0	0	1	0	0	0	0	0	0	0	0	0	0	0	0
CA2839-ST10	ESC_CA2839AA	JEONG-9567	10	132*	10	2	7	3	7*	1	4	2	O24:H32	Animal	Cattle	Faecal	Cattle Faecal	2014	United States	North America	CFSAN	Escherichia coli	PRJNA298331	SRP064902	SAMN04160767	SRS1117069	0	0	0	0	0	0	0	0	0	0	0	0	0	0	0	0	0	0	0	0	0	0	0
CA3748-ST10	ESC_CA3748AA	0000-0054-1700	10	2	8	2	7	3	7	1	4	2	O32:H9	Human	Human	Blood	Human Blood	2015	United States	North America	Brigham & Women's Hospital	Escherichia coli	PRJNA278886	SRP056445	SAMN04096288	SRS1073950	1	0	0	0	0	0	0	0	1	0	0	0	0	0	0	0	1	1	0	1	0	0	0
CA3826-ST10	ESC_CA3826AA	AA044	10	475	10	2	7	3	60	1	4	23	O26:H27	Human	Human	Faecal	Human Faecal	2008	Denmark	Europe	STATENS SERUM INSTITUT	Escherichia coli	PRJEB10700	ERP011986	SAMEA3529294	ERS836443	0	0	0	0	0	0	0	0	0	0	0	0	0	0	0	0	0	0	0	1	0	0	0
CA3831-ST10	ESC_CA3831AA	AA039	10	2	8	2	7	3	7	1	4	2	O28ac-O42:H37	Human	Human	Blood	Human Blood	1991	Denmark	Europe	STATENS SERUM INSTITUT	Escherichia coli	PRJEB10700	ERP011986	SAMEA3529315	ERS836464	0	0	0	0	0	0	0	0	0	0	0	0	0	0	0	0	0	0	0	0	0	0	0
CA3832-ST34	ESC_CA3832AA	AA038	34	638*	8	28*	7	3*	7	1	4	2	O22:H33	Human	Human	Faecal	Human Faecal	2007	Denmark	Europe	STATENS SERUM INSTITUT	Escherichia coli	PRJEB10700	ERP011986	SAMEA3529293	ERS836442	0	0	0	0	0	1	0	1	1	0	0	0	0	0	0	0	0	1	1	0	0	0	0
CA6014-ST10	ESC_CA6014AA	IEH-NGS-ECO-00205	10	367	8	104	7	3	7	1	4	2	O25:H40	Food	Plant	Brussels Sprouts	Plant	2014	United States	North America	FDA Center for Food Safety and Applied Nutrition	Escherichia coli	PRJNA230969	SRP058582	SAMN04429914	SRS1271178	0	0	0	0	0	0	0	0	0	0	0	0	0	1	0	0	1	1	0	1	0	0	0
CA6996-ST10	ESC_CA6996AA	AZ-TG73471	10	478	8	2	7	84	7	1	4	2	O128:H2	Food	Chicken	Meat	Chicken Meat	2013	United States	North America	FDA Center for Food Safety and Applied Nutrition	Escherichia coli	PRJNA230968	SRP038995	SAMN02628622	SRS1307588	0	0	0	0	0	0	0	0	0	0	1	0	0	0	0	0	0	1	1	0	0	0	0
DA0861-ST48	ESC_DA0861AA	MOD1-EC5078	48	132*	10	2	7*	3	7	1	4	2	O145:H11	Animal	Dog	Faecal	Other	2005	United States	North America	FDA Center for Food Safety and Applied Nutrition	Escherichia coli	PRJNA230969	SRP058582	SAMN04279415	SRS1405889	0	0	0	0	0	0	0	0	0	0	0	0	0	0	0	0	0	0	0	1	0	0	0
DA1093-ST10	ESC_DA1093AA	MOD1-EC5166	10	ND	10	2	7	3	60	1	4	ND	O2-O50:H27	Animal	Cattle	Faecal	Cattle Faecal	2008	United States	North America	FDA Center for Food Safety and Applied Nutrition	Escherichia coli	PRJNA230969	SRP058582	SAMN04279505	SRS1417029	0	0	0	0	0	0	0	0	0	0	0	0	0	0	0	0	0	1	0	1	0	0	0
DA1134-ST167	ESC_DA1134AA	MOD1-EC5069	167	2	8	2	7	3	7	1	4	2	ONT:H9	Animal	Dog	Faecal	Other	2004	United States	North America	FDA Center for Food Safety and Applied Nutrition	Escherichia coli	PRJNA230969	SRP058582	SAMN04279406	SRS1416907	1	0	1	0	0	0	0	0	0	0	0	0	0	1	0	0	1	1	0	1	0	0	0
DA4285-ST10	ESC_DA4285AA	CDPHFDLB-F12M00493-2	10	ND	10	2	7	3	60	1	4	ND	O2-O50:H27	Food	Dairy	Cheese	Dairy Cheese	2012	United States	North America	FDA Center for Food Safety and Applied Nutrition	Escherichia coli	PRJNA277984	SRP071258	SAMN05275888	SRS1533334	0	0	0	0	0	0	0	0	0	0	0	0	0	0	0	0	0	1	0	1	0	0	0
DA4286-ST10	ESC_DA4286AA	CDPHFDLB-F12M00493-1	10	ND	10	2	7	3	60	1	4	ND	O2-O50:H27	Food	Dairy	Cheese	Dairy Cheese	2012	United States	North America	FDA Center for Food Safety and Applied Nutrition	Escherichia coli	PRJNA277984	SRP071258	SAMN05275887	SRS1533333	0	0	0	0	0	0	0	0	0	0	0	0	0	0	0	0	0	1	0	1	0	0	0
DA4899-ST167	ESC_DA4899AA	0000-0055-8719	167	664	8	2	7	3	7	1	4	79	O32:H9	Human	Human	Urine	Human Urine	2015	United States	North America	Brigham & Women's Hospital	Escherichia coli	PRJNA278886	SRP056445	SAMN04393391	SRS1243692	0	1	0	0	0	0	0	1	1	0	1	0	0	0	0	0	0	0	0	1	0	0	0
DA5023-ST10	ESC_DA5023AA	0000-0055-3694	10	2	8	2	7	3	7	1	4	2	O45:H4	Human	Human	Faecal	Human Faecal	2015	United States	North America	Brigham & Women's Hospital	Escherichia coli	PRJNA278886	SRP056445	SAMN04339727	SRS1224044	0	0	0	0	0	0	0	0	0	0	0	0	0	1	0	1	1	1	0	1	0	0	0
DA5282-ST10	ESC_DA5282AA	HICF8	10	2	8	2	7	3	7	1	4	2	O32:H10	Human	Human	Blood	Human Blood	2010	United Kingdom	Europe	University of Oxford	Escherichia coli	PRJNA306133	SRP067738	SAMN04357667	SRS1221231	0	0	0	0	0	0	0	0	0	0	0	0	0	1	0	0	1	1	0	1	0	0	0
DA5328-ST10	ESC_DA5328AA	HICF198	10	2	8	2	7	3	7	1	4	2	O45:H4	Human	Human	Blood	Human Blood	2010	United Kingdom	Europe	University of Oxford	Escherichia coli	PRJNA306133	SRP067738	SAMN04357621	SRS1221277	1	0	1	0	0	0	0	0	0	0	0	0	0	1	0	1	1	0	0	1	0	0	0
DA5379-ST10	ESC_DA5379AA	HICF122	10	2	8	2	7	3	7	1	4	2	ONT:H4	Human	Human	Blood	Human Blood	2010	United Kingdom	Europe	University of Oxford	Escherichia coli	PRJNA306133	SRP067738	SAMN04357570	SRS1221328	0	1	1	0	0	0	0	0	0	0	1	1	0	0	0	0	0	0	0	1	0	0	0
DA5390-ST10	ESC_DA5390AA	HICF105	10	390	8	2	7	3	131	1	4	2	O91:H10	Human	Human	Blood	Human Blood	2009	United Kingdom	Europe	University of Oxford	Escherichia coli	PRJNA306133	SRP067738	SAMN04357559	SRS1221339	0	0	0	0	0	0	0	0	0	0	0	0	0	0	0	0	0	0	0	0	0	0	0
DA5391-ST10	ESC_DA5391AA	HICF104	10	2	8	2	7	3	7	1	4	2	O21:H12	Human	Human	Blood	Human Blood	2009	United Kingdom	Europe	University of Oxford	Escherichia coli	PRJNA306133	SRP067738	SAMN04357558	SRS1221341	0	0	0	0	0	0	0	0	0	0	0	0	0	0	0	0	0	1	0	1	0	0	0
DA5425-ST10	ESC_DA5425AA	HICF43	10	2	8	2	7	3	7	1	4	2	O32:H9	Human	Human	Blood	Human Blood	2009	United Kingdom	Europe	University of Oxford	Escherichia coli	PRJNA306133	SRP067738	SAMN04357524	SRS1221373	0	1	0	0	0	0	0	0	0	0	0	0	0	0	0	0	0	0	0	0	0	0	0
DA6913-ST10	ESC_DA6913AA	0000-0054-2927	10	2	8	2	7	3	7	1	4	2	O32:H9	Human	Human	Blood	Human Blood	2015	United States	North America	Brigham & Women's Hospital	Escherichia coli	PRJNA278886	SRP056445	SAMN04122819	SRS1096270	1	0	0	0	0	0	0	0	0	0	0	0	0	1	0	0	1	1	0	1	0	0	0
DA9581-ST10	ESC_DA9581AA	1061_13	10	Novel	8	235	7	52	7	1	4	2	O55:H19	Human	Human	Faecal	Human Faecal	2014	United Kingdom	Europe	HEALTH PROTECTION AGENCY	Escherichia coli	PRJNA245029	SRP041317	SAMN02730206	SRS605196	0	0	0	0	0	0	0	1	0	0	0	0	0	0	0	0	0	1	0	1	0	0	0
EA1035-ST10	ESC_EA1035AA	KCJK4181	10	132*	10	2	7	3	7*	1	4	2	O24:H32	Environment	Soil	Soil	Soil	2015	United States	North America	FDA Center for Food Safety and Applied Nutrition	Escherichia coli	PRJNA298331	SRP064902	SAMN05363780	SRS1553100	0	0	0	0	0	0	0	0	0	0	0	0	0	0	0	0	0	0	0	1	0	0	0
EA1065-ST10	ESC_EA1065AA	KCJK4201	10	132*	10	2	7	3	7*	1	4	2	O24:H32	Environment	Soil	Soil	Soil	2015	United States	North America	FDA Center for Food Safety and Applied Nutrition	Escherichia coli	PRJNA298331	SRP064902	SAMN05408390	SRS1568846	0	0	0	0	0	0	0	0	0	0	0	0	0	0	0	0	0	0	0	1	0	0	0
EA1616-ST10	ESC_EA1616AA	MOD1-EC5052	10	478	8	2	7	84	7	1	4	2	O21:H2	Environment	Water	Waste water	Wastewater	2003	United States	North America	FDA Center for Food Safety and Applied Nutrition	Escherichia coli	PRJNA230969	SRP058582	SAMN04279380	SRS1588694	0	0	0	0	0	0	0	1	0	0	0	0	0	0	0	0	0	1	0	1	0	0	0
EA1678-ST10	ESC_EA1678AA	MOD1-EC6577	10	2	8	2	7	3	7	1	4	2	O74:H39	Animal	Cattle	Faecal	Cattle Faecal	1990	Canada	North America	FDA Center for Food Safety and Applied Nutrition	Escherichia coli	PRJNA230969	SRP058582	SAMN04992402	SRS1588620	0	0	0	0	0	0	0	1	0	0	0	0	0	1	0	0	1	1	0	0	0	0	0
EA1700-ST34	ESC_EA1700AA	MOD1-EC6733	34	638	8	28	7	3	7	1	4	2	ONT:H33	Human	Human	Faecal	Human Faecal	1993	Canada	North America	FDA Center for Food Safety and Applied Nutrition	Escherichia coli	PRJNA230969	SRP058582	SAMN04992564	SRS1588548	0	0	0	0	0	0	0	0	0	0	0	0	0	0	0	1	0	0	0	1	0	0	0
EA1882-ST43	ESC_EA1882AA	MOD1-EC2766	43	2	8	2	7	3	7	1	4	2	O6:H10	Food	Dairy	Cheese	Dairy Cheese	2014	United States	North America	FDA Center for Food Safety and Applied Nutrition	Escherichia coli	PRJNA230969	SRP058582	SAMN04914015	SRS1584444	0	0	0	0	0	0	0	1	0	0	1	0	0	0	0	0	0	0	0	1	0	0	0
EA2115-ST10	ESC_EA2115AA	MOD1-EC6802	10	2	8	2	7	3	7	1	4	2	O160:H12	Animal	Cattle	Faecal	Cattle Faecal	1995	United States	North America	FDA Center for Food Safety and Applied Nutrition	Escherichia coli	PRJNA230969	SRP058582	SAMN04992166	SRS1590076	0	0	0	0	0	0	0	0	0	0	0	0	0	0	0	0	0	0	0	0	0	0	0
EA2177-ST10	ESC_EA2177AA	MOD1-EC6872	10	2*	8	2*	7	3	7	1	4	2	O21:H4	Animal	Cattle	Faecal	Cattle Faecal	1997	United States	North America	FDA Center for Food Safety and Applied Nutrition	Escherichia coli	PRJNA230969	SRP058582	SAMN04992238	SRS1589802	0	0	0	0	0	0	0	0	0	0	0	0	0	1	0	0	1	1	0	1	0	0	0
EA2298-ST10	ESC_EA2298AA	MOD1-EC6683	10	2*	8	2	7	3	7	1	4	2*	O27:H12	Animal	Cattle	Faecal	Cattle Faecal	1992	United States	North America	FDA Center for Food Safety and Applied Nutrition	Escherichia coli	PRJNA230969	SRP058582	SAMN04992513	SRS1592721	0	1	0	0	0	0	1	1	0	0	0	0	0	0	0	0	0	0	0	0	0	0	0
EA2339-ST10	ESC_EA2339AA	MOD1-EC6576	10	2	8	2	7	3	7	1	4	2	O74:H39	Animal	Cattle	Faecal	Cattle Faecal	1990	Canada	North America	FDA Center for Food Safety and Applied Nutrition	Escherichia coli	PRJNA230969	SRP058582	SAMN04992401	SRS1592654	0	0	0	0	0	0	0	0	0	0	0	0	0	0	0	0	1	1	0	0	0	0	0
EA2341-ST10	ESC_EA2341AA	MOD1-EC6573	10	2	8	2	7	3	7	1	4	2	O32:H16	Animal	Cattle	Faecal	Cattle Faecal	1990	Canada	North America	FDA Center for Food Safety and Applied Nutrition	Escherichia coli	PRJNA230969	SRP058582	SAMN04992398	SRS1592652	0	0	0	0	0	0	0	0	0	0	0	0	0	0	0	0	0	0	0	0	0	0	0
EA2344-ST10	ESC_EA2344AA	MOD1-EC6566	10	475*	10*	2	7	3	60	1	4	23	ONT:H27	Animal	Cattle	Faecal	Cattle Faecal	1990	Canada	North America	FDA Center for Food Safety and Applied Nutrition	Escherichia coli	PRJNA230969	SRP058582	SAMN04992978	SRS1592650	0	0	0	0	0	0	0	0	0	0	0	0	0	0	0	0	0	0	0	0	0	0	0
EA2365-ST10	ESC_EA2365AA	MOD1-EC6533	10	2	8	2	7	3	7	1	4	2	O74:H39	Animal	Horse	Faecal	Other	1990	United States	North America	FDA Center for Food Safety and Applied Nutrition	Escherichia coli	PRJNA230969	SRP058582	SAMN04993155	SRS1592625	0	0	0	0	0	0	0	0	0	0	0	0	0	0	0	0	0	0	0	0	0	0	0
EA2440-ST10	ESC_EA2440AA	MOD1-EC5721	10	2	8	2	7	3	7	1	4	2	O16:H48	Animal	Chicken	Faecal	Other	1981	United States	North America	FDA Center for Food Safety and Applied Nutrition	Escherichia coli	PRJNA230969	SRP058582	SAMN05440439	SRS1593523	0	0	1	0	0	0	0	0	0	0	0	0	0	0	0	0	0	1	0	1	0	0	0
EA2442-ST10	ESC_EA2442AA	MOD1-EC5718	10	756	8	29	7	3	7	1	4	2	O28ac-O42:H37	Animal	Cattle	Faecal	Cattle Faecal	1981	United States	North America	FDA Center for Food Safety and Applied Nutrition	Escherichia coli	PRJNA230969	SRP058582	SAMN05440441	SRS1593520	0	0	0	0	0	0	0	1	0	0	0	0	0	1	0	0	1	1	1	0	0	0	0
EA2448-ST10	ESC_EA2448AA	MOD1-EC5677	10	Novel*	8	155*	7	3	7	1	4	2	O84:H11	Animal	Cattle	Faecal	Cattle Faecal	1980	United States	North America	FDA Center for Food Safety and Applied Nutrition	Escherichia coli	PRJNA230969	SRP058582	SAMN05440447	SRS1593514	0	0	0	0	0	0	0	0	0	0	0	0	0	0	0	0	0	1	0	1	0	0	0
EA2449-ST10	ESC_EA2449AA	MOD1-EC5676	10	645*	8	239	7	3*	7	1	4	2	O129-O13-O135:H11	Animal	Cattle	Faecal	Cattle Faecal	1980	United States	North America	FDA Center for Food Safety and Applied Nutrition	Escherichia coli	PRJNA230969	SRP058582	SAMN05440448	SRS1593513	0	0	1	0	0	0	0	0	0	0	0	0	0	0	0	0	1	1	1	0	0	0	0
EA2452-ST10	ESC_EA2452AA	MOD1-EC5673	10	Novel*	8	177*	7	3	7	1	4	2	O84:H11	Animal	Cattle	Faecal	Cattle Faecal	1980	United States	North America	FDA Center for Food Safety and Applied Nutrition	Escherichia coli	PRJNA230969	SRP058582	SAMN05440451	SRS1593454	0	0	0	0	0	0	0	0	0	0	0	0	0	0	0	0	0	1	0	1	0	0	0
EA2453-ST10	ESC_EA2453AA	MOD1-EC5672	10	2	8	2	7	3	7	1	4	2	O4:H37	Animal	Cattle	Faecal	Cattle Faecal	1980	United States	North America	FDA Center for Food Safety and Applied Nutrition	Escherichia coli	PRJNA230969	SRP058582	SAMN05440452	SRS1593412	0	0	0	0	0	0	0	1	0	0	0	0	0	0	0	0	0	1	0	1	0	0	0
EA2473-ST10	ESC_EA2473AA	MOD1-EC5744	10	2*	8	2	7	3*	7	1	4	2	O32:H9	Human	Human	Faecal	Human Faecal	1982	United States	North America	FDA Center for Food Safety and Applied Nutrition	Escherichia coli	PRJNA230969	SRP058582	SAMN05439345	SRS1593390	0	1	0	0	0	0	0	0	0	0	0	0	0	0	0	0	0	0	0	0	0	0	0
EA2602-ST10	ESC_EA2602AA	MOD1-EC5706	10	478	8	2	7	84	7	1	4	2	O128:H2	Animal	Chicken	Faecal	Other	1981	United States	North America	FDA Center for Food Safety and Applied Nutrition	Escherichia coli	PRJNA230969	SRP058582	SAMN05452915	SRS1593061	0	0	0	0	0	0	0	1	0	0	0	0	0	0	0	0	0	1	1	0	0	0	0
EA2622-ST10	ESC_EA2622AA	MOD1-EC5535	10	2	8	2	7	3	7	1	4	2	O123-O186:H12	Animal	Pig	Faecal	Pig Faecal	1978	United States	North America	FDA Center for Food Safety and Applied Nutrition	Escherichia coli	PRJNA230969	SRP058582	SAMN05452829	SRS1593040	0	0	0	0	0	0	0	0	0	0	0	0	0	0	0	0	0	1	0	1	0	0	0
EA2623-ST43	ESC_EA2623AA	MOD1-EC5534	43	2	8	2	7	3	7	1	4	2	O6:H10	Animal	Chicken	Faecal	Other	1978	United States	North America	FDA Center for Food Safety and Applied Nutrition	Escherichia coli	PRJNA230969	SRP058582	SAMN05452830	SRS1593041	0	0	0	0	0	0	0	0	0	0	1	0	0	0	0	0	0	1	0	1	0	0	0
EA2635-ST10	ESC_EA2635AA	MOD1-EC6381	10	835	8	2	7	52	7	1	4	2	ONT:H19	Human	Human	Faecal	Human Faecal	1988	Mexico	North America	FDA Center for Food Safety and Applied Nutrition	Escherichia coli	PRJNA230969	SRP058582	SAMN04992998	SRS1592980	0	0	0	0	0	0	0	1	0	0	1	0	1	0	0	1	0	0	0	0	0	0	0
EA2636-ST43	ESC_EA2636AA	MOD1-EC6380	43	2*	8	2	7	3	7*	1	4	2	O162:H10	Human	Human	Faecal	Human Faecal	1988	Mexico	North America	FDA Center for Food Safety and Applied Nutrition	Escherichia coli	PRJNA230969	SRP058582	SAMN04992997	SRS1592979	0	0	0	0	0	0	0	0	0	0	0	0	0	0	0	0	0	1	0	1	0	0	0
EA2754-ST10	ESC_EA2754AA	MOD1-EC5660	10	2	8	2	7	3	7	1	4	2	O10:H30	Animal	Pig	Faecal	Pig Faecal	1980	United States	North America	FDA Center for Food Safety and Applied Nutrition	Escherichia coli	PRJNA230969	SRP058582	SAMN05451386	SRS1592755	0	0	0	0	0	0	0	0	0	0	0	0	0	0	0	0	0	1	0	1	0	0	0
EA2765-ST34	ESC_EA2765AA	MOD1-EC5589	34	638*	8	28	7	3	7	1	4*	2	O162:H10	Animal	Pig	Faecal	Pig Faecal	1979	United States	North America	FDA Center for Food Safety and Applied Nutrition	Escherichia coli	PRJNA230969	SRP058582	SAMN05440463	SRS1594226	0	0	0	0	0	0	0	0	0	0	0	0	0	1	0	0	1	1	1	0	0	0	0
EA2767-ST10	ESC_EA2767AA	MOD1-EC5585	10	132	10	2	7	3	7	1	4	2	O14:H5	Animal	Pig	Faecal	Pig Faecal	1979	United States	North America	FDA Center for Food Safety and Applied Nutrition	Escherichia coli	PRJNA230969	SRP058582	SAMN05440465	SRS1594224	0	0	0	0	0	0	0	0	0	0	0	0	0	0	0	0	0	0	0	0	0	0	0
EA2768-ST218	ESC_EA2768AA	MOD1-EC5584	218	342	10	148	3	3	7	1	4	2	O88:H43	Animal	Pig	Faecal	Pig Faecal	1979	United States	North America	FDA Center for Food Safety and Applied Nutrition	Escherichia coli	PRJNA230969	SRP058582	SAMN05440356	SRS1594214	0	0	0	0	0	0	0	0	0	0	0	0	0	1	0	0	1	1	0	1	0	0	0
EA2788-ST10	ESC_EA2788AA	MOD1-EC5563	10	2	8	2	7	3	7	1	4	2	O16:H27	Animal	Pig	Faecal	Pig Faecal	1979	United States	North America	FDA Center for Food Safety and Applied Nutrition	Escherichia coli	PRJNA230969	SRP058582	SAMN05440376	SRS1594167	0	0	0	0	0	0	0	0	0	0	0	0	0	0	0	0	0	0	0	0	0	0	0
EA2789-ST10	ESC_EA2789AA	MOD1-EC5562	10	2	8	2	7	3	7	1	4	2	O8:H16	Animal	Pig	Faecal	Pig Faecal	1979	United States	North America	FDA Center for Food Safety and Applied Nutrition	Escherichia coli	PRJNA230969	SRP058582	SAMN05440377	SRS1594164	0	0	0	0	1	0	0	0	0	0	0	0	0	0	0	0	0	0	0	0	0	0	0
EA2816-ST10	ESC_EA2816AA	MOD1-EC5517	10	466	10	2	7	3	60	1	4	2	O5:H32	Animal	Chicken	Faecal	Other	1978	United States	North America	FDA Center for Food Safety and Applied Nutrition	Escherichia coli	PRJNA230969	SRP058582	SAMN05440404	SRS1594128	0	0	0	0	0	0	0	0	0	0	0	0	0	0	0	0	0	1	1	0	0	0	0
EA2826-ST10	ESC_EA2826AA	MOD1-EC5500	10	475	10	2	7	3	60	1	4	23	O4:H5	Human	Human	Faecal	Human Faecal	1992	India	Asia	FDA Center for Food Safety and Applied Nutrition	Escherichia coli	PRJNA230969	SRP058582	SAMN05440354	SRS1594117	1	0	0	0	0	0	0	0	0	0	0	0	0	0	0	0	0	1	0	1	0	0	0
EA2908-ST48	ESC_EA2908AA	MOD1-EC3803	48	37*	10	29	7	3	7	1	4	2*	O104:H11	Animal	Cattle	Faecal	Cattle Faecal	2013	United States	North America	FDA Center for Food Safety and Applied Nutrition	Escherichia coli	PRJNA230969	SRP058582	SAMN05440327	SRS1593992	0	0	0	0	0	0	0	0	0	0	0	0	0	0	0	0	0	0	0	0	0	0	0
EA2911-ST48	ESC_EA2911AA	MOD1-EC3800	48	37*	10*	29	7	3	7	1*	4	2	O104:H9	Animal	Cattle	Faecal	Cattle Faecal	2013	United States	North America	FDA Center for Food Safety and Applied Nutrition	Escherichia coli	PRJNA230969	SRP058582	SAMN05440249	SRS1593989	0	0	0	0	0	0	0	0	0	0	0	0	0	0	0	0	0	1	0	0	0	0	0
EA2914-ST10	ESC_EA2914AA	MOD1-EC3795	10	Novel*	8	177*	7	3*	7	1	4	2	O104:H12	Animal	Cattle	Faecal	Cattle Faecal	2013	United States	North America	FDA Center for Food Safety and Applied Nutrition	Escherichia coli	PRJNA230969	SRP058582	SAMN05440252	SRS1593986	0	0	0	0	0	0	0	0	0	0	0	0	0	0	0	0	0	0	0	0	0	0	0
EA2948-ST44	ESC_EA2948AA	DHQP1301414	44	2	8	2	7	3	7	1	4	2	O32:H4	Human	Human	Blood	Human Blood	2013	United States	North America	CDC Division of Healthcare Quality Promotion	Escherichia coli	PRJNA288601	SRP074197	SAMN05170127	SRS1598670	1	0	0	0	0	0	0	0	0	0	1	0	0	1	0	0	1	1	0	1	0	0	0
EA3079-ST10	ESC_EA3079AA	MOD1-EC5199	10	478	8	2	7	84	7	1	4	2	O78:H10	Human	Human	Faecal	Human Faecal	1992	India	Asia	FDA Center for Food Safety and Applied Nutrition	Escherichia coli	PRJNA230969	SRP058582	SAMN04279537	SRS1597393	1	0	0	0	0	0	0	1	0	0	0	0	0	0	0	0	0	1	0	1	0	0	0
EA3105-ST10	ESC_EA3105AA	MOD1-EC5273	10	390*	8	2	7	3	131	1*	4	2	O35:H6	Animal	Pig	Faecal	Pig Faecal	2000	United States	North America	FDA Center for Food Safety and Applied Nutrition	Escherichia coli	PRJNA230969	SRP058582	SAMN05440301	SRS1597294	1	0	0	0	1	0	0	1	0	0	0	0	0	0	0	0	0	1	0	1	0	0	0
EA3106-ST10	ESC_EA3106AA	MOD1-EC5272	10	2	8	2	7	3	7	1	4	2	O147:H4	Animal	Pig	Faecal	Pig Faecal	2000	United States	North America	FDA Center for Food Safety and Applied Nutrition	Escherichia coli	PRJNA230969	SRP058582	SAMN05440302	SRS1597293	1	0	0	0	0	0	0	1	0	0	0	0	0	0	0	0	0	0	0	1	0	0	0
EA3114-ST10	ESC_EA3114AA	MOD1-EC5260	10	2	8	2	7	3	7	1	4	2	O32:H10	Animal	Pig	Faecal	Pig Faecal	2000	China	Asia	FDA Center for Food Safety and Applied Nutrition	Escherichia coli	PRJNA230969	SRP058582	SAMN05440310	SRS1597284	1	0	0	0	0	0	0	0	0	0	0	0	0	0	0	0	0	1	0	1	0	0	0
EA3116-ST10	ESC_EA3116AA	MOD1-EC5258	10	2*	8	2	7	3	7	1	4	2*	O25:H12	Animal	Pig	Faecal	Pig Faecal	2000	China	Asia	FDA Center for Food Safety and Applied Nutrition	Escherichia coli	PRJNA230969	SRP058582	SAMN05440312	SRS1597283	1	0	0	0	0	0	0	0	0	0	0	0	0	0	0	0	0	0	0	0	0	0	0
EA4113-ST10	ESC_EA4113AA	CFSAN051543	10	2	8	2	7	3	7	1	4	2	O9:H9	Food	Dairy	Cheese	Dairy Cheese	2014	United States	North America	FDA/CFSAN	Escherichia coli	PRJNA312475	SRP078859	SAMN05414626	SRS1570652	1	0	0	0	0	0	0	0	0	0	0	0	0	0	0	0	0	1	0	1	0	0	0
EA4120-ST43	ESC_EA4120AA	CFSAN051537	43	2	8	2	7	3	7	1	4	2	O6:H10	Food	Dairy	Cheese	Dairy Cheese	2014	United States	North America	FDA/CFSAN	Escherichia coli	PRJNA312475	SRP078859	SAMN05414620	SRS1570644	0	0	0	0	0	0	0	0	0	0	0	0	0	0	0	0	0	0	0	1	0	0	0
EA4121-ST10	ESC_EA4121AA	CFSAN051536	10	2	8	2	7	3	7	1	4	2	O32:H9	Food	Plant	Coriander	Plant	2014	United States	North America	FDA/CFSAN	Escherichia coli	PRJNA312475	SRP078859	SAMN05414619	SRS1570645	0	0	0	0	0	0	0	0	0	0	0	0	0	0	0	0	0	0	0	1	0	0	0
EA4122-ST43	ESC_EA4122AA	CFSAN051535	43	2	8	2	7	3	7	1	4	2	O6:H10	Food	Dairy	Cheese	Dairy Cheese	2014	United States	North America	FDA/CFSAN	Escherichia coli	PRJNA312475	SRP078859	SAMN05414618	SRS1570643	0	0	0	0	0	0	0	1	0	0	0	0	0	0	0	1	0	0	0	1	0	0	0
EA4124-ST43	ESC_EA4124AA	CFSAN051532	43	2	8	2	7	3	7	1	4	2	O6:H10	Food	Dairy	Cheese	Dairy Cheese	2014	United States	North America	FDA/CFSAN	Escherichia coli	PRJNA312475	SRP078859	SAMN05414616	SRS1570642	0	0	0	0	0	0	0	1	0	0	1	0	0	0	0	0	0	0	0	1	0	0	0
EA4131-ST43	ESC_EA4131AA	CFSAN051526	43	2	8	2	7	3	7	1	4	2	O6:H10	Food	Dairy	Cheese	Dairy Cheese	2014	United States	North America	FDA/CFSAN	Escherichia coli	PRJNA312475	SRP078859	SAMN05414610	SRS1570634	1	0	1	0	0	0	0	1	0	0	0	0	0	0	0	0	0	0	0	1	0	0	0
EA4245-ST10	ESC_EA4245AA	MOD1-EC3565	10	2	8	2	7	3	7	1	4	2	O71:H12	Animal	Cattle	Faecal	Cattle Faecal	2014	United States	North America	FDA Center for Food Safety and Applied Nutrition	Escherichia coli	PRJNA230969	SRP058582	SAMN05596238	SRS1631067	0	0	0	0	0	0	0	0	0	0	0	0	0	0	0	0	0	1	0	1	0	0	0
EA4603-ST10	ESC_EA4603AA	IA_276306	10	2*	8	2	7	3	7	1	4	2*	O157:H12	Food	Cattle	Meat	Cattle Meat	2015	United States	North America	FDA Center for Food Safety and Applied Nutrition	Escherichia coli	PRJNA338681	SRP083072	SAMN05560725	SRS1648237	0	0	0	0	0	0	0	0	0	0	0	0	0	0	0	0	1	1	0	0	0	0	0
EA4638-ST43	ESC_EA4638AA	MOD1-EC2549	43	2	8	2	7	3	7	1	4	2	O6:H10	Food	Dairy	Cheese	Dairy Cheese	2014	United States	North America	FDA Center for Food Safety and Applied Nutrition	Escherichia coli	PRJNA230969	SRP058582	SAMN05440318	SRS1659803	0	0	0	0	0	0	0	1	0	0	0	0	0	0	0	1	0	0	0	1	0	0	0
EA4641-ST43	ESC_EA4641AA	MOD1-EC2541	43	2	8	2	7	3	7	1	4	2	O6:H10	Food	Dairy	Cheese	Dairy Cheese	2014	United States	North America	FDA Center for Food Safety and Applied Nutrition	Escherichia coli	PRJNA230969	SRP058582	SAMN05440321	SRS1659800	1	0	1	0	0	0	0	0	0	0	0	0	0	0	0	0	0	0	0	1	0	0	0
EA4700-ST48	ESC_EA4700AA	14.2-R3	48	132	10	2	7	3	7	1	4	2	O176:H11	Human	Human	Faecal	Human Faecal	2009	Australia	Oceania	University of Melbourne	Escherichia coli	PRJNA335932	SRP082992	SAMN05567335	SRS1646774	1	0	0	0	0	0	0	0	0	0	0	0	0	0	0	0	0	0	0	0	0	0	0
EA4704-ST10	ESC_EA4704AA	1.4-R4	10	2	8	2	7	3	7	1	4	2	ONT:H4	Human	Human	Faecal	Human Faecal	2008	Australia	Oceania	University of Melbourne	Escherichia coli	PRJNA335932	SRP082992	SAMN05567330	SRS1646770	1	0	1	0	0	0	0	0	1	0	1	0	0	0	0	0	0	1	1	0	0	0	0
EA4705-ST10	ESC_EA4705AA	21.1-R1	10	2	8	2	7	3	7	1	4	2	O16:H4	Human	Human	Faecal	Human Faecal	2010	Australia	Oceania	University of Melbourne	Escherichia coli	PRJNA335932	SRP082992	SAMN05567329	SRS1646769	0	0	1	0	0	0	0	0	1	0	1	1	0	0	0	1	0	1	0	1	0	0	0
EA4709-ST10	ESC_EA4709AA	15.1-R1	10	2	8	2	7	3	7	1	4	2	O132:H2	Human	Human	Faecal	Human Faecal	2009	Australia	Oceania	University of Melbourne	Escherichia coli	PRJNA335932	SRP082992	SAMN05567331	SRS1646765	1	0	1	0	0	0	0	0	1	0	0	0	1	0	0	1	0	1	0	0	0	0	0
EA4712-ST34	ESC_EA4712AA	3.6-R5	34	638	8	28	7	3	7	1	4	2	O99:H10	Human	Human	Faecal	Human Faecal	2010	Australia	Oceania	University of Melbourne	Escherichia coli	PRJNA335932	SRP082992	SAMN05567328	SRS1646762	1	0	0	0	0	0	0	0	0	0	0	0	1	0	0	0	0	1	0	1	0	0	0
EA4717-ST10	ESC_EA4717AA	2.2-R2	10	16	8	2	7	3	22	1	4	2	O2-O50:H48	Human	Human	Faecal	Human Faecal	2008	Australia	Oceania	University of Melbourne	Escherichia coli	PRJNA335932	SRP082992	SAMN05567326	SRS1646757	0	0	1	0	0	0	0	0	1	0	1	0	0	0	0	0	0	1	0	1	0	0	0
EA4722-ST48	ESC_EA4722AA	1.9-R7	48	Novel*	10	2	7	101	7	1	4	68*	O64:H11	Human	Human	Faecal	Human Faecal	2009	Australia	Oceania	University of Melbourne	Escherichia coli	PRJNA335932	SRP082992	SAMN05567334	SRS1646752	0	0	0	0	0	0	0	0	0	0	1	0	1	0	0	0	0	0	0	0	0	1	0
EA4725-ST34	ESC_EA4725AA	1.2-R2	34	ND	8	28	7	3	ND	1	4	2	O62:H30	Human	Human	Faecal	Human Faecal	2008	Australia	Oceania	University of Melbourne	Escherichia coli	PRJNA335932	SRP082992	SAMN05567332	SRS1646749	0	0	0	0	0	0	0	0	0	0	0	0	0	0	0	0	0	1	0	0	0	1	0
EA4731-ST10	ESC_EA4731AA	1-R1	10	2	8	2	7	3	7	1	4	2	ONT:H4	Human	Human	Faecal	Human Faecal	2008	Australia	Oceania	University of Melbourne	Escherichia coli	PRJNA335932	SRP082992	SAMN05567325	SRS1646748	1	0	1	0	0	0	0	0	1	0	1	0	0	0	0	0	0	1	0	1	0	0	0
EA5055-ST10	ESC_EA5055AA	MOD1-EC3605	10	Novel*	10	2	7	197*	60	1	4	2*	ONT:H4	Animal	Cattle	Faecal	Cattle Faecal	2014	United States	North America	FDA Center for Food Safety and Applied Nutrition	Escherichia coli	PRJNA230969	SRP058582	SAMN05596397	SRS1672680	0	0	0	0	0	0	0	0	0	0	0	0	0	0	0	0	1	1	0	0	0	0	0
EA5890-ST10	ESC_EA5890AA	MOD1-EC720	10	478	8	2	7	84	7	1	4	2	O25:H2	Human	Human	Blood	Human Blood	1985	United States	North America	FDA Center for Food Safety and Applied Nutrition	Escherichia coli	PRJNA230969	SRP058582	SAMN05591659	SRS1703336	0	0	1	0	0	0	0	0	0	0	0	0	0	0	0	0	0	1	0	1	0	0	0
EA5933-ST10	ESC_EA5933AA	MOD1-EC667	10	478	8	2	7	84	7	1	4	2	O25:H2	Human	Human	Blood	Human Blood	1985	United States	North America	FDA Center for Food Safety and Applied Nutrition	Escherichia coli	PRJNA230969	SRP058582	SAMN05591562	SRS1703292	0	0	1	0	0	0	0	0	0	0	0	0	0	0	0	0	0	1	0	1	0	0	0
EA6205-ST10	ESC_EA6205AA	0000-0057-1723	10	437	8	2	4	3	7	1	4	2	O35:H48	Human	Human	Urine	Human Urine	2016	United States	North America	Brigham & Women's Hospital	Escherichia coli	PRJNA278886	SRP056445	SAMN05774074	SRS1693855	0	1	0	0	0	0	0	0	0	0	1	0	0	0	0	0	0	1	0	1	0	0	0
EA6249-ST34	ESC_EA6249AA	MOD1-EC3528	34	638	8	28	7	3	7	1	4	2	ONT:H30	Animal	Cattle	Faecal	Cattle Faecal	2014	United States	North America	FDA Center for Food Safety and Applied Nutrition	Escherichia coli	PRJNA230969	SRP058582	SAMN05596216	SRS1712860	0	0	1	0	0	0	0	0	0	0	1	0	1	0	0	0	0	0	0	0	0	0	0
EA6261-ST10	ESC_EA6261AA	MOD1-EC3516	10	Novel*	8	177*	7	3	7	1	4	2	O74:H39	Animal	Cattle	Faecal	Cattle Faecal	2014	United States	North America	FDA Center for Food Safety and Applied Nutrition	Escherichia coli	PRJNA230969	SRP058582	SAMN05596165	SRS1712847	0	0	0	0	0	0	0	0	0	0	0	0	0	1	0	0	1	1	0	1	0	0	0
EA6273-ST10	ESC_EA6273AA	MOD1-EC3488	10	466	10	2	7	3	60	1	4	2	O73:H31	Animal	Cattle	Faecal	Cattle Faecal	2014	United States	North America	FDA Center for Food Safety and Applied Nutrition	Escherichia coli	PRJNA230969	SRP058582	SAMN05596101	SRS1712835	0	0	0	0	0	0	0	0	0	0	1	0	0	0	0	0	0	0	0	1	0	0	0
EA6284-ST10	ESC_EA6284AA	MOD1-EC3441	10	914	10	239	7	3	60	1	4	2	O70:H32	Animal	Cattle	Faecal	Cattle Faecal	2014	United States	North America	FDA Center for Food Safety and Applied Nutrition	Escherichia coli	PRJNA230969	SRP058582	SAMN05595976	SRS1712824	0	0	0	0	0	0	0	0	0	0	1	0	0	0	0	0	0	0	0	1	0	0	0
EA8414-ST10	ESC_EA8414AA	MOD1-EC1663	10	Novel	8	2	7	191	7	1	4	2	ONT:H12	Human	Human	Faecal	Human Faecal	1995	Belgium	Europe	FDA Center for Food Safety and Applied Nutrition	Escherichia coli	PRJNA230969	SRP058582	SAMN05607380	SRS1725340	0	0	0	0	0	0	0	0	0	0	1	0	0	0	0	0	0	0	0	1	0	0	0
EA8444-ST10	ESC_EA8444AA	CDPHFDLB-F1602032-004B	10	367	8	104	7	3	7	1	4	2	O113:H4	Animal	Cattle	Faecal	Cattle Faecal	2016	United States	North America	FDA Center for Food Safety and Applied Nutrition	Escherichia coli	PRJNA277984	SRP071258	SAMN05275919	SRS1725279	0	0	0	0	0	0	0	0	0	0	0	0	0	0	0	0	0	0	0	0	0	0	0
EA8458-ST10	ESC_EA8458AA	NCTC86	10	832	8	2	7	3	192	1	180	2	O15:H10	Human	Human	Faecal	Human Faecal	1885	Germany	Europe	University of Bath	Escherichia coli	PRJNA312020	SRP090911	SAMN04492850	SRS1730609	0	0	0	0	0	0	0	0	0	0	0	0	0	0	0	0	0	0	0	0	0	0	0
F2_11B-ST218	ESC_JA3255AA	F2_11B	218	342	10	148	3	3	7	1	4	2	O26:H12	Animal	Pig	Faecal	Pig Faecal	2007	Australia	Oceania	AusGEM, the i3 institute, University of Technology Sydney	Escherichia coli	PRJEB21464	ERP023719	ERS1799540	SAMEA104140522	1	0	1	0	0	0	0	1	0	0	1	0	0	0	0	0	0	1	0	1	0	0	0
F2_14A-ST10	ESC_JA3257AA	F2_14A	10	2	8	2	7	3	7	1	4	2	O1:H27	Animal	Pig	Faecal	Pig Faecal	2007	Australia	Oceania	AusGEM, the i3 institute, University of Technology Sydney	Escherichia coli	PRJEB21464	ERP023719	ERS1799551	SAMEA104140533	1	1	1	0	0	0	0	0	0	0	0	0	0	1	0	0	0	1	0	1	0	0	0
F2_15C-ST10	ESC_JA3256AA	F2_15C	10	835	8	2	7	52	7	1	4	2	O182:H19	Animal	Pig	Faecal	Pig Faecal	2007	Australia	Oceania	AusGEM, the i3 institute, University of Technology Sydney	Escherichia coli	PRJEB21464	ERP023719	ERS1799557	SAMEA104140539	1	0	0	0	0	0	0	0	0	0	0	0	0	0	0	0	0	1	0	1	0	0	0
F2_15F-ST10	ESC_JA3258AA	F2_15F	10	Novel	10	2	7	18	7	31	2	2	O11:H32	Animal	Pig	Faecal	Pig Faecal	2007	Australia	Oceania	AusGEM, the i3 institute, University of Technology Sydney	Escherichia coli	PRJEB21464	ERP023719	ERS1799560	SAMEA104140542	1	0	0	0	0	0	0	0	0	0	1	0	0	0	0	0	0	0	0	0	0	0	0
F2_15G-ST10	ESC_JA3260AA	F2_15G	10	Novel*	76	2*	7	3	60	1	4	2	O2-O50:H32	Animal	Pig	Faecal	Pig Faecal	2007	Australia	Oceania	AusGEM, the i3 institute, University of Technology Sydney	Escherichia coli	PRJEB21464	ERP023719	ERS1799561	SAMEA104140543	1	0	0	0	0	0	0	0	0	0	0	0	0	0	0	0	0	0	0	1	0	0	0
F2_16A-ST48	ESC_JA3259AA	F2_16A	48	132*	10	2	7	3	7	1	4	2*	O61:H11	Animal	Pig	Faecal	Pig Faecal	2007	Australia	Oceania	AusGEM, the i3 institute, University of Technology Sydney	Escherichia coli	PRJEB21464	ERP023719	ERS1799566	SAMEA104140548	1	0	0	0	0	0	0	0	0	0	1	0	0	0	0	0	0	0	0	0	0	0	0
F2_16D-ST48	ESC_JA3261AA	F2_16D	48	132	10	2	7	3	7	1	4	2	O9:H11	Animal	Pig	Faecal	Pig Faecal	2007	Australia	Oceania	AusGEM, the i3 institute, University of Technology Sydney	Escherichia coli	PRJEB21464	ERP023719	ERS1799569	SAMEA104140551	1	0	0	0	0	0	0	1	0	0	0	0	0	0	0	0	0	0	0	0	0	0	0
F2_18B-ST10	ESC_JA3262AA	F2_18B	10	2	8	2	7	3	7	1	4	2	O98:H9	Animal	Pig	Faecal	Pig Faecal	2007	Australia	Oceania	AusGEM, the i3 institute, University of Technology Sydney	Escherichia coli	PRJEB21464	ERP023719	ERS1799577	SAMEA104140559	1	0	0	0	0	0	0	0	0	0	0	0	0	0	0	0	0	0	0	1	0	0	0
F2_1A-ST48	ESC_JA3263AA	F2_1A	48	Novel*	10	2	4*	100	18	1	4	23*	O88:H30	Animal	Pig	Faecal	Pig Faecal	2007	Australia	Oceania	AusGEM, the i3 institute, University of Technology Sydney	Escherichia coli	PRJEB21464	ERP023719	ERS1799508	SAMEA104140490	1	0	0	0	0	1	0	0	0	0	0	0	0	0	0	0	0	1	1	0	0	0	0
F2_20B-ST10	ESC_JA3264AA	F2_20B	10	2	8	2	7	3	7	1	4	2	O98:H12	Animal	Pig	Faecal	Pig Faecal	2007	Australia	Oceania	AusGEM, the i3 institute, University of Technology Sydney	Escherichia coli	PRJEB21464	ERP023719	ERS1799586	SAMEA104140568	1	0	0	0	0	0	0	1	0	0	0	0	0	0	0	0	0	1	0	1	0	0	0
F2_20E-ST48	ESC_JA3265AA	F2_20E	48	Novel	10	2	7	101	7	1	4	2	O121:H11	Animal	Pig	Faecal	Pig Faecal	2007	Australia	Oceania	AusGEM, the i3 institute, University of Technology Sydney	Escherichia coli	PRJEB21464	ERP023719	ERS1799588	SAMEA104140570	0	0	0	0	0	0	0	0	1	0	1	0	0	0	0	0	1	1	0	1	0	0	0
F2_2D-ST48	ESC_JA3266AA	F2_2D	48	Novel*	10	2	4*	100	18	1	4	23*	O88:H30	Animal	Pig	Faecal	Pig Faecal	2007	Australia	Oceania	AusGEM, the i3 institute, University of Technology Sydney	Escherichia coli	PRJEB21464	ERP023719	ERS1799515	SAMEA104140497	1	0	0	0	0	1	0	0	0	0	0	0	0	0	0	0	0	1	1	0	0	0	0
F2_2E-ST10	ESC_JA3267AA	F2_2E	10	2	8	2	7	3	7	1	4	2	O1:H27	Animal	Pig	Faecal	Pig Faecal	2007	Australia	Oceania	AusGEM, the i3 institute, University of Technology Sydney	Escherichia coli	PRJEB21464	ERP023719	ERS1799592	SAMEA104140574	1	1	0	0	0	0	0	0	0	0	0	0	0	1	0	0	0	1	0	1	0	0	0
F2_4A-ST218	ESC_JA3268AA	F2_4A	218	342	10	148	3	3	7	1	4	2	O26:H12	Animal	Pig	Faecal	Pig Faecal	2007	Australia	Oceania	AusGEM, the i3 institute, University of Technology Sydney	Escherichia coli	PRJEB21464	ERP023719	ERS1799517	SAMEA104140499	1	0	1	0	0	0	1	0	0	0	1	0	0	0	0	0	0	1	0	1	0	0	0
F2_4C-ST10	ESC_JA3271AA	F2_4C	10	2	8	2	7	3	7	1	4	2	O1:H27	Animal	Pig	Faecal	Pig Faecal	2007	Australia	Oceania	AusGEM, the i3 institute, University of Technology Sydney	Escherichia coli	PRJEB21464	ERP023719	ERS1799519	SAMEA104140501	1	1	1	0	0	0	0	0	0	0	0	0	0	1	0	0	0	1	0	1	0	0	0
F2_5C-ST218	ESC_JA3270AA	F2_5C	218	342	10	148	3	3	7	1	4	2	O26:H12	Animal	Pig	Faecal	Pig Faecal	2007	Australia	Oceania	AusGEM, the i3 institute, University of Technology Sydney	Escherichia coli	PRJEB21464	ERP023719	ERS1799523	SAMEA104140505	1	0	1	0	0	0	1	0	0	0	1	0	0	0	0	0	0	1	0	1	0	0	0
F2_5D-ST48	ESC_JA3269AA	F2_5D	48	Novel*	10	2	4*	100	18	1	4	23*	O88:H30	Animal	Pig	Faecal	Pig Faecal	2007	Australia	Oceania	AusGEM, the i3 institute, University of Technology Sydney	Escherichia coli	PRJEB21464	ERP023719	ERS1799524	SAMEA104140506	1	0	0	0	0	0	0	0	0	0	0	0	0	0	0	0	0	1	1	0	0	0	0
F2_6A-ST10	ESC_JA3272AA	F2_6A	10	Novel	10	2	7	3	7	31	2	2	O18ab:H32	Animal	Pig	Faecal	Pig Faecal	2007	Australia	Oceania	AusGEM, the i3 institute, University of Technology Sydney	Escherichia coli	PRJEB21464	ERP023719	ERS1799526	SAMEA104140508	1	0	1	0	0	0	0	1	0	0	1	0	0	0	0	0	0	0	0	0	0	0	0
F2_8A-ST218	ESC_JA3273AA	F2_8A	218	342	10	148	3	3	7	1	4	2	O26:H12	Animal	Pig	Faecal	Pig Faecal	2007	Australia	Oceania	AusGEM, the i3 institute, University of Technology Sydney	Escherichia coli	PRJEB21464	ERP023719	ERS1799531	SAMEA104140513	0	0	1	0	0	0	0	0	0	0	1	0	0	0	0	0	0	1	0	1	0	0	0
F2_9B-ST10	ESC_JA3274AA	F2_9B	10	Novel*	76	2*	7	3	60	1	4	2	O2-O50:H32	Animal	Pig	Faecal	Pig Faecal	2007	Australia	Oceania	AusGEM, the i3 institute, University of Technology Sydney	Escherichia coli	PRJEB21464	ERP023719	ERS1799536	SAMEA104140518	1	0	0	0	0	0	0	0	0	0	0	0	0	0	0	0	0	0	0	1	0	0	0
FA5671-ST48	ESC_FA5671AA	OH-16-20695-A	48	132*	10	2	7	3	7	1	4	2*	O20:H4	Animal	Cattle	Faecal	Cattle Faecal	2016	United States	North America	FDA Center for Food Safety and Applied Nutrition	Escherichia coli	PRJNA338676	SRP083292	SAMN06126433	SRS1868061	1	1	0	0	0	0	0	1	0	0	0	0	0	1	0	0	1	1	0	1	0	0	0
FA5672-ST10	ESC_FA5672AA	OH-16-20695-B	10	2	8	2	7	3	7	1	4	2	O32:H9	Animal	Cattle	Faecal	Cattle Faecal	2016	United States	North America	FDA Center for Food Safety and Applied Nutrition	Escherichia coli	PRJNA338676	SRP083292	SAMN06126432	SRS1868060	1	0	0	0	0	0	0	1	0	0	0	0	0	1	0	0	1	1	0	1	0	0	0
FA5673-ST10	ESC_FA5673AA	OH-16-21268-B	10	2	8	2	7	3	7	1	4	2	O22:H9	Animal	Cattle	Faecal	Cattle Faecal	2016	United States	North America	FDA Center for Food Safety and Applied Nutrition	Escherichia coli	PRJNA338676	SRP083292	SAMN06126430	SRS1868058	0	0	0	0	0	0	0	0	0	0	1	0	0	1	0	0	1	1	0	1	0	0	0
FA6108-ST167	ESC_FA6108AA	WCHEC1222	167	2	8	2	7	3	7	1	4	2	O32:H9	Human	Human	Faecal	Human Faecal	2014	China	Asia	West China Hospital, Sichuan University	Escherichia coli	PRJNA360377	SRP096234	SAMN06209722	SRS1903373	1	0	0	1	0	0	0	0	0	0	0	0	0	0	0	0	0	1	0	1	0	0	0
FA6111-ST167	ESC_FA6111AA	WCHEC57	167	2	8	2	7	3	7	1	4	2	O32:H9	Human	Human	Blood	Human Blood	2014	China	Asia	West China Hospital, Sichuan University	Escherichia coli	PRJNA360377	SRP096234	SAMN06209727	SRS1903370	1	0	0	1	0	0	0	0	0	0	0	0	0	0	0	0	0	1	0	1	0	0	0
FA6113-ST167	ESC_FA6113AA	WCHEC243	167	2	8	2	7	3	7	1	4	2	O32:H9	Human	Human	Faecal	Human Faecal	2014	China	Asia	West China Hospital, Sichuan University	Escherichia coli	PRJNA360377	SRP096234	SAMN06209724	SRS1903368	1	0	1	1	0	0	0	0	0	0	1	0	0	0	0	0	0	1	0	1	0	0	0
FA6114-ST167	ESC_FA6114AA	WCHEC936	167	2	8	2	7	3	7	1	4	2	O32:H9	Human	Human	Faecal	Human Faecal	2014	China	Asia	West China Hospital, Sichuan University	Escherichia coli	PRJNA360377	SRP096234	SAMN06209729	SRS1903367	1	0	0	1	0	0	0	0	0	0	0	0	0	0	0	0	0	1	0	1	0	0	0
FA6115-ST167	ESC_FA6115AA	WCHEC1237	167	2	8	2	7	3	7	1	4	2	O32:H9	Human	Human	Faecal	Human Faecal	2014	China	Asia	West China Hospital, Sichuan University	Escherichia coli	PRJNA360377	SRP096234	SAMN06209723	SRS1903366	1	0	1	1	0	0	0	0	0	0	0	0	0	0	0	0	0	1	0	1	0	0	0
FA6117-ST167	ESC_FA6117AA	WCHEC0215	167	2	8	2	7	3	7	1	4	2	O32:H9	Human	Human	Faecal	Human Faecal	2013	China	Asia	West China Hospital, Sichuan University	Escherichia coli	PRJNA360377	SRP096234	SAMN06209720	SRS1903364	1	0	0	1	0	0	0	0	0	0	0	0	0	0	0	0	0	1	0	1	0	0	0
FA7699-ST10	ESC_FA7699AA	MOD1-EC6646	10	2*	8	2	7	3	7*	1	4	2	O16:H48	Human	Human	Faecal	Human Faecal	1991	Saudi Arabia	Asia	FDA Center for Food Safety and Applied Nutrition	Escherichia coli	PRJNA230969	SRP058582	SAMN04992476	SRS1928022	0	0	0	0	0	0	0	0	0	0	0	0	0	0	0	0	0	0	0	1	0	0	0
FA7770-ST10	ESC_FA7770AA	MOD1-EC5606	10	Novel*	76	2	7	3*	60	1*	4	2	O123-O186:H32	Animal	Chicken	Faecal	Other	1979	United States	North America	FDA Center for Food Safety and Applied Nutrition	Escherichia coli	PRJNA230969	SRP058582	SAMN06240037	SRS1928882	0	0	0	0	0	0	0	0	0	0	0	0	0	0	0	0	0	0	0	1	0	0	0
FA8029-ST10	ESC_FA8029AA	Escherichia_coli-S_140	10	Novel*	8	104	7	3	7	90*	4	2	O157:H16	Human	Human	Faecal	Human Faecal	2014	Denmark	Europe	STATENS SERUM INSTITUT	Escherichia coli	PRJEB14038	ERP015638	SAMEA4351108	ERS1262557	0	0	1	0	0	0	0	0	0	0	0	0	0	0	0	0	0	1	0	1	0	0	0
FA8851-ST48	ESC_FA8851AA	WCHEC1613	48	37*	10*	29	7	3	7	1	4	2	O149:H11	Environment	Water	Waste water	Wastewater	2015	China	Asia	West China Hospital, Sichuan University	Escherichia coli	PRJNA275512	SRP070113	SAMN04482604	SRS1296888	1	0	0	0	0	0	0	0	0	0	0	0	0	0	0	0	0	0	0	0	0	0	0
FA8854-ST10	ESC_FA8854AA	WCHEC1609	10	2	8	2	7	3	7	1	4	2	O32:H9	Environment	Water	Waste water	Wastewater	2015	China	Asia	West China Hospital, Sichuan University	Escherichia coli	PRJNA275512	SRP070113	SAMN06197013	SRS1971296	1	0	0	0	0	0	0	0	0	0	0	0	0	0	0	0	1	1	0	1	0	0	0
FA8855-ST34	ESC_FA8855AA	WCHEC1614	34	638	8	28	7	3	7	1	4	2	O62:H30	Environment	Water	Waste water	Wastewater	2015	China	Asia	West China Hospital, Sichuan University	Escherichia coli	PRJNA275512	SRP070113	SAMN06197015	SRS1971295	1	0	0	0	0	0	0	0	0	0	0	0	0	0	0	0	1	1	0	0	0	0	0
FA8856-ST34	ESC_FA8856AA	WCHEC1618	34	638*	8	28	7	3	7	1*	4	2	O9:H10	Environment	Water	Waste water	Wastewater	2015	China	Asia	West China Hospital, Sichuan University	Escherichia coli	PRJNA275512	SRP070113	SAMN06197016	SRS1971294	1	0	0	0	0	0	0	0	0	0	0	0	0	0	0	0	1	1	0	0	0	0	0
FA9034-ST10	ESC_FA9034AA	AM_LREC-118	10	390*	8	2	7	3	131	1	4*	2	O153:H10	Food	Chicken	Meat	Chicken Meat	2009	Spain	Europe	WARWICK UNIVERSITY	Escherichia coli	PRJEB19190	ERP021173	SAMEA92154418	ERS1560987	0	1	1	0	0	0	0	1	0	0	1	0	0	0	0	0	0	0	0	1	0	0	0
FA9036-ST10	ESC_FA9036AA	AM_LREC-125	10	390*	8	2	7	3	131	1*	4*	2	O153:H10	Food	Cattle	Meat	Cattle Meat	2008	Spain	Europe	WARWICK UNIVERSITY	Escherichia coli	PRJEB19190	ERP021173	SAMEA92152918	ERS1560985	0	1	1	0	0	0	0	1	0	0	1	0	0	0	0	0	0	0	0	1	0	0	0
FA9037-ST10	ESC_FA9037AA	AM_LREC-124	10	390*	8	2	7	3	131	1	4*	2	O153:H10	Human	Human	Faecal	Human Faecal	2007	Spain	Europe	WARWICK UNIVERSITY	Escherichia coli	PRJEB19190	ERP021173	SAMEA92152168	ERS1560984	0	1	1	0	0	0	0	1	0	0	0	0	0	0	0	0	0	0	0	1	0	0	0
FA9038-ST10	ESC_FA9038AA	AM_LREC-122	10	390*	8	2	7	3	131	1	4*	2*	O153:H10	Food	Pig	Meat	Other	2011	Spain	Europe	WARWICK UNIVERSITY	Escherichia coli	PRJEB19190	ERP021173	SAMEA92151418	ERS1560983	0	1	1	0	0	0	0	1	0	0	1	0	0	0	0	0	0	0	0	1	0	0	0
FA9039-ST10	ESC_FA9039AA	AM_LREC-123	10	390*	8	2	7	3	131	1	4*	2	O153:H10	Food	Chicken	Meat	Chicken Meat	2010	Spain	Europe	WARWICK UNIVERSITY	Escherichia coli	PRJEB19190	ERP021173	SAMEA92150668	ERS1560982	0	1	1	0	0	0	0	1	0	0	1	0	0	0	0	0	0	0	0	1	0	0	0
FA9040-ST10	ESC_FA9040AA	AM_LREC-114	10	390*	8	2	7	3	131	1	4*	2	O153:H10	Food	Cattle	Meat	Cattle Meat	2008	Spain	Europe	WARWICK UNIVERSITY	Escherichia coli	PRJEB19190	ERP021173	SAMEA92149918	ERS1560981	0	1	1	0	0	0	0	1	0	0	1	0	0	0	0	0	0	0	0	1	0	0	0
FA9041-ST10	ESC_FA9041AA	AM_LREC-115	10	390*	8	2	7	3	131	1	4*	2	O153:H10	Food	Chicken	Meat	Chicken Meat	2009	Spain	Europe	WARWICK UNIVERSITY	Escherichia coli	PRJEB19190	ERP021173	SAMEA92149168	ERS1560980	0	1	1	0	0	0	0	0	0	0	0	0	0	0	0	0	0	0	0	1	0	0	0
FA9042-ST10	ESC_FA9042AA	AM_LREC-116	10	390*	8	2	7	3	131	1	4*	2	O153:H10	Human	Human	Faecal	Human Faecal	2006	Spain	Europe	WARWICK UNIVERSITY	Escherichia coli	PRJEB19190	ERP021173	SAMEA92148418	ERS1560979	0	1	1	0	0	0	0	1	0	0	0	0	0	0	0	0	0	0	0	1	0	0	0
FA9043-ST10	ESC_FA9043AA	AM_LREC-119	10	390*	8	2	7	3	131	1	4*	2	O153:H10	Food	Cattle	Meat	Cattle Meat	2007	Spain	Europe	WARWICK UNIVERSITY	Escherichia coli	PRJEB19190	ERP021173	SAMEA92147668	ERS1560978	0	1	1	0	0	0	0	1	0	0	1	0	0	0	0	0	0	0	0	1	0	0	0
FA9044-ST10	ESC_FA9044AA	AM_LREC-121	10	390*	8	2	7	3	131	1	4*	2	O153:H10	Human	Human	Faecal	Human Faecal	2007	Spain	Europe	WARWICK UNIVERSITY	Escherichia coli	PRJEB19190	ERP021173	SAMEA92146918	ERS1560977	0	1	1	0	0	1	0	1	1	0	1	0	0	0	0	0	0	0	0	1	0	0	0
FA9045-ST10	ESC_FA9045AA	AM_LREC-117	10	390*	8	2	7	3	131	1	4*	2	O153:H10	Food	Cattle	Meat	Cattle Meat	2007	Spain	Europe	WARWICK UNIVERSITY	Escherichia coli	PRJEB19190	ERP021173	SAMEA92146168	ERS1560976	0	1	1	0	0	0	0	1	0	0	0	0	0	0	0	0	0	0	0	1	0	0	0
FA9047-ST10	ESC_FA9047AA	AM_LREC-120	10	390*	8	2	7	3	131	1	4*	2	O153:H10	Food	Cattle	Meat	Cattle Meat	2011	Spain	Europe	WARWICK UNIVERSITY	Escherichia coli	PRJEB19190	ERP021173	SAMEA92144668	ERS1560974	1	1	1	0	0	0	0	1	1	0	1	0	0	0	0	0	0	0	0	1	0	0	0
FA9049-ST10	ESC_FA9049AA	AM_LREC-113	10	390*	8	2	7	3	131	1	4*	2	O153:H10	Human	Human	Faecal	Human Faecal	2007	Spain	Europe	WARWICK UNIVERSITY	Escherichia coli	PRJEB19190	ERP021173	SAMEA92143168	ERS1560972	0	1	1	0	0	0	0	0	0	0	0	0	0	0	0	0	0	0	0	1	0	0	0
FA9050-ST10	ESC_FA9050AA	AM_LREC-112	10	390*	8	2	7	3	131	1	4*	2	O153:H10	Human	Human	Faecal	Human Faecal	2011	Spain	Europe	WARWICK UNIVERSITY	Escherichia coli	PRJEB19190	ERP021173	SAMEA92142418	ERS1560971	0	1	1	0	0	0	0	1	0	0	1	0	0	0	0	0	0	0	0	1	0	0	0
FA9054-ST10	ESC_FA9054AA	AM_LREC-111	10	390*	8	2	7	3	131	1	4*	2	O153:H10	Animal	Cattle	Faecal	Cattle Faecal	2015	Spain	Europe	WARWICK UNIVERSITY	Escherichia coli	PRJEB19190	ERP021173	SAMEA92139418	ERS1560967	0	1	1	0	0	0	0	1	0	0	1	0	0	0	0	0	0	0	0	1	0	0	0
FA9056-ST10	ESC_FA9056AA	AM_LREC-110	10	390*	8	2	7	3	131	1	4*	2	O153:H10	Food	Chicken	Meat	Chicken Meat	2010	Spain	Europe	WARWICK UNIVERSITY	Escherichia coli	PRJEB19190	ERP021173	SAMEA92137918	ERS1560965	0	1	1	0	0	0	0	1	0	0	1	0	0	0	0	0	0	0	0	1	0	0	0
FA9173-ST10	ESC_FA9173AA	OS_07_001_6	10	Novel	8	2	7	83	60	1	4	23	O26:H27	Human	Human	Urine	Human Urine	2014	United States	North America	The Broad Institute	Escherichia coli	PRJNA269984	SRP053140	SAMN04606406	SRS1970763	0	0	0	0	0	0	0	0	0	0	0	0	0	0	0	0	0	0	0	0	0	0	0
GA0220-ST48	ESC_GA0220AA	MOD1-EC320	48	132	10	2	7	3	7	1	4	2	O78:H11	Human	Human	Faecal	Human Faecal	2016	United States	North America	FDA Center for Food Safety and Applied Nutrition	Escherichia coli	PRJNA230969	SRP058582	SAMN05591503	SRS2039737	0	0	0	0	0	0	0	1	0	0	0	0	0	0	0	0	0	0	0	1	0	0	0
GA0330-ST10	ESC_GA0330AA	MOD1-EC5346	10	478	8	2	7	84	7	1	4	2	O3:H2	Environment	Water	Waste water	Wastewater	2003	United States	North America	FDA Center for Food Safety and Applied Nutrition	Escherichia coli	PRJNA230969	SRP058582	SAMN06555268	SRS2042907	0	0	0	0	0	0	0	1	0	0	0	0	0	0	0	1	0	1	0	1	0	0	0
GA1461-ST43	ESC_GA1461AA	NC_STEC23	43	837*	8	265*	7	3	7	1	4	2	O6:H10	Environment	Soil	Soil	Soil	2014	United States	North America	FDA Center for Food Safety and Applied Nutrition	Escherichia coli	PRJNA293225	SRP103093	SAMN06645700	SRS2102081	0	0	1	1	0	1	0	1	0	0	1	0	1	0	0	0	0	1	1	0	0	0	0
GA1514-ST43	ESC_GA1514AA	JKHS018	43	2	8	2	7	3	7	1	4	2	O6:H10	Environment	Water	Waste water	Wastewater	2015	Japan	Asia	KYOTO_ENG	Escherichia coli	PRJDB5602	DRP003568	SAMD00076247	DRS042019	0	0	0	0	0	0	0	0	0	0	0	0	0	0	0	0	0	0	0	1	0	0	0
GA1516-ST43	ESC_GA1516AA	JKHS016	43	2	8	2	7	3	7	1	4	2	O6:H10	Environment	Water	Waste water	Wastewater	2015	Japan	Asia	KYOTO_ENG	Escherichia coli	PRJDB5602	DRP003568	SAMD00076245	DRS042017	1	0	0	0	0	0	0	0	0	0	0	0	0	0	0	0	0	0	0	1	0	0	0
GA1552-ST43	ESC_GA1552AA	JSWP012	43	165	8	86	7	3	7	1	4	2	O6:H10	Environment	Water	Waste water	Wastewater	2015	Japan	Asia	KYOTO_ENG	Escherichia coli	PRJDB5602	DRP003568	SAMD00076209	DRS041981	1	0	1	0	0	0	0	0	0	0	0	0	0	0	0	1	0	0	0	1	0	0	0
GA2593-ST10	ESC_GA2593AA	0000-0064-6851	10	2	8	2	7	3	7	1	4	2	O32:H9	Human	Human	Urine	Human Urine	2016	United States	North America	Brigham & Women's Hospital	Escherichia coli	PRJNA278886	SRP056445	SAMN06754738	SRS2122754	1	0	1	1	0	0	0	0	1	0	0	0	0	0	0	0	1	1	0	1	0	0	0
GA2950-ST10	ESC_GA2950AA	PSU-0092	10	2	8	2	7	3	7	1	4	2	ONT:H31	Food	Plant	Lettuce	Plant	2015	United States	North America	FDA Center for Food Safety and Applied Nutrition	Escherichia coli	PRJNA357722	SRP101500	SAMN06689625	SRS2140672	0	0	0	0	0	0	0	0	0	0	0	0	0	0	0	0	0	1	0	1	0	0	0
GA2954-ST10	ESC_GA2954AA	PSU-0096	10	2*	8*	2	7	3*	7	1	4	2	ONT:H9	Food	Cattle	Meat	Cattle Meat	2015	United States	North America	FDA Center for Food Safety and Applied Nutrition	Escherichia coli	PRJNA357722	SRP101500	SAMN06689621	SRS2140668	0	0	0	0	0	0	0	0	0	0	0	0	0	0	0	0	0	1	0	1	0	0	0
GA4727-ST10	ESC_GA4727AA	OH-17-2754	10	2	8	2	7	3	7	1	4	2	O32:H10	Animal	Cattle	Faecal	Cattle Faecal	2017	United States	North America	FDA Center for Food Safety and Applied Nutrition	Escherichia coli	PRJNA338676	SRP083292	SAMN06461737	SRS2176560	0	0	0	0	0	0	0	1	0	0	0	0	0	0	0	0	0	0	0	1	0	0	0
GA6270-ST10	ESC_GA6270AA	Escherichia coli_1	10	2	8	2	7	3	7	1	4	2	O32:H9	Human	Human	Blood	Human Blood	2013	United States	North America	MD Anderson Cancer Center	Escherichia coli	PRJNA388450	SRP108482	SAMN07189533	SRS2248188	1	0	0	0	0	0	0	0	0	0	0	0	0	0	0	0	1	1	0	1	0	0	0
GA6279-ST10	ESC_GA6279AA	Escherichia coli_20	10	767	135	2	7	3	7	1	4	2	ONT:H4	Human	Human	Blood	Human Blood	2013	United States	North America	MD Anderson Cancer Center	Escherichia coli	PRJNA388450	SRP108482	SAMN07189552	SRS2248149	0	0	1	0	0	0	0	0	0	0	0	0	0	0	0	0	0	0	0	1	0	0	0
GA6285-ST10	ESC_GA6285AA	Escherichia coli_18	10	2	8	2	7	3	7	1	4	2	O32:H10	Human	Human	Blood	Human Blood	2013	United States	North America	MD Anderson Cancer Center	Escherichia coli	PRJNA388450	SRP108482	SAMN07189550	SRS2248143	1	0	0	0	0	0	0	0	0	0	0	0	0	0	0	0	0	1	0	1	0	0	0
GA6469-ST10	ESC_GA6469AA	NC_STEC238	10	390	8	2	7	3	131	1	4	2	O29:H6	Environment	Soil	Soil	Soil	2015	United States	North America	FDA Center for Food Safety and Applied Nutrition	Escherichia coli	PRJNA293225	SRP103093	SAMN07230037	SRS2283478	0	0	0	0	0	0	0	0	0	0	0	0	0	0	0	0	0	0	0	0	0	1	0
GA6959-ST10	ESC_GA6959AA	CFSAN061762	10	383	57	2	7	106	60	1	4	23	O129-O13-O135:H11	Food	Dairy	Cheese	Dairy Cheese	2016	Egypt	Africa	FDA/CFSAN	Escherichia coli	PRJNA230969	SRP058582	SAMN06909724	SRS2288785	1	0	0	0	0	0	0	0	0	0	0	0	0	0	0	0	0	1	0	0	0	0	0
GA6960-ST10	ESC_GA6960AA	CFSAN061761	10	Novel	8	2	7	83	60	1	4	23	O26:H27	Food	Dairy	Cheese	Dairy Cheese	2016	Egypt	Africa	FDA/CFSAN	Escherichia coli	PRJNA230969	SRP058582	SAMN06909725	SRS2288784	0	0	0	0	0	0	0	0	0	0	0	0	0	0	0	0	0	0	0	0	0	0	0
GA6962-ST10	ESC_GA6962AA	CFSAN061759	10	2	8	2	7	3	7	1	4	2	O22:H9	Food	Dairy	Cheese	Dairy Cheese	2016	Egypt	Africa	FDA/CFSAN	Escherichia coli	PRJNA230969	SRP058582	SAMN06909727	SRS2288782	1	0	0	0	0	0	0	0	0	0	0	0	0	0	0	0	0	1	0	1	0	0	0
GA6965-ST10	ESC_GA6965AA	CFSAN061772	10	346*	8	149*	7	3	7	1	4	2*	O81:H27	Food	Dairy	Cheese	Dairy Cheese	2016	Egypt	Africa	FDA/CFSAN	Escherichia coli	PRJNA230969	SRP058582	SAMN06909728	SRS2288779	1	0	0	0	0	0	0	0	0	0	0	0	0	0	0	0	0	0	0	0	0	0	0
GA7591-ST10	ESC_GA7591AA	1510672 1STR1-Eco 307	10	475	10	2	7	3	60	1	4	23	O109:H27	Animal	Cattle	Faecal	Cattle Faecal	2015	Belgium	Europe	Centre for Genomic Epidemiology, National Food Institute, Technical University of Denmark (DTU), Denmark	Escherichia coli	PRJEB21546	ERP023807	SAMEA104142826	ERS1801844	0	0	0	0	0	0	0	0	0	0	0	0	0	0	0	0	0	1	1	0	0	0	0
GA9533-ST10	ESC_GA9533AA	MER-17	10	2	8	2	7	3	7	1	4	2	O15:H4	Human	Human	Blood	Human Blood	2014	Singapore	Asia	University of Queensland	Escherichia coli	PRJNA398288	SRP115500	SAMN07510213	SRS2433241	1	0	1	0	0	0	0	0	0	0	0	0	0	0	0	0	0	1	0	1	0	0	0
GA9538-ST10	ESC_GA9538AA	MER-26	10	2	8	2	7	3	7	1	4	2	O12:H4	Human	Human	Blood	Human Blood	2014	Australia	Oceania	University of Queensland	Escherichia coli	PRJNA398288	SRP115500	SAMN07510218	SRS2433237	0	0	1	0	0	0	0	0	1	1	0	0	0	0	0	0	0	1	0	1	0	0	0
HA4335-ST10	ESC_HA4335AA	TTHS001	10	466	10	2	7	3	60	1	4	2	O5:H32	Environment	Water	Waste water	Wastewater	2015	Taiwan	Asia	KYOTO_ENG	Escherichia coli	PRJDB6244	DRP003841	SAMD00092874	DRS050645	0	0	0	0	0	0	0	0	0	0	0	0	0	0	0	0	0	0	0	0	0	0	0
HA7271-ST43	ESC_HA7271AA	FDA00012263	43	2	8	2	7	3	7	1	4	2	O6:H10	Food	Plant	Basil	Plant	2017	Egypt	Africa	FDA Center for Food Safety and Applied Nutrition	Escherichia coli	PRJNA230969	SRP058582	SAMN07813266	SRS2623709	0	0	0	0	0	0	0	0	0	0	0	0	0	0	0	0	0	0	0	1	0	0	0
HA7272-ST43	ESC_HA7272AA	FDA00012267	43	2	8	2	7	3	7	1	4	2	O6:H10	Food	Plant	Basil	Plant	2017	Egypt	Africa	FDA Center for Food Safety and Applied Nutrition	Escherichia coli	PRJNA230969	SRP058582	SAMN07813269	SRS2623572	0	0	1	0	0	0	0	0	0	0	0	0	0	0	0	0	0	0	0	1	0	0	0
HA7275-ST43	ESC_HA7275AA	FDA00012264	43	2	8	2	7	3	7	1	4	2	O6:H10	Food	Plant	Basil	Plant	2017	Egypt	Africa	FDA Center for Food Safety and Applied Nutrition	Escherichia coli	PRJNA230969	SRP058582	SAMN07813267	SRS2622602	0	0	0	0	0	0	0	0	0	0	0	0	0	0	0	0	0	0	0	1	0	0	0
HA7364-ST10	ESC_HA7364AA	MOD1-EC4552	10	ND	10	2	7	3	60	1	4	ND	O2-O50:H27	Animal	Cattle	Faecal	Cattle Faecal	2017	United States	North America	FDA Center for Food Safety and Applied Nutrition	Escherichia coli	PRJNA230969	SRP058582	SAMN07747757	SRS2632375	0	0	0	0	0	0	0	0	0	0	0	0	0	0	0	0	0	0	0	1	0	0	0
HA7401-ST10	ESC_HA7401AA	MOD1-EC4546	10	756*	8*	29	7	3	7	1	4	2	O4:H16	Environment	Soil	Soil	Soil	2017	United States	North America	FDA Center for Food Safety and Applied Nutrition	Escherichia coli	PRJNA230969	SRP058582	SAMN07747805	SRS2631749	0	0	0	0	0	0	0	0	0	0	1	0	0	0	0	0	0	0	0	0	0	0	0
HA7410-ST10	ESC_HA7410AA	CU_Ec-3	10	2*	8*	2	7	3	7	1	4	2	O123-O186:H36	Food	Cattle	Meat	Cattle Meat	2014	United States	North America	FDA Center for Food Safety and Applied Nutrition	Escherichia coli	PRJNA357822	SRP121513	SAMN06669404	SRS2631494	0	0	0	0	0	0	0	0	0	0	0	0	0	1	0	0	1	1	0	1	0	0	0
HA7412-ST10	ESC_HA7412AA	CU_Ec-2	10	2	8	2	7	3	7	1	4	2	O32:H9	Food	Cattle	Meat	Cattle Meat	2014	United States	North America	FDA Center for Food Safety and Applied Nutrition	Escherichia coli	PRJNA357822	SRP121513	SAMN06669380	SRS2631491	0	0	0	0	0	0	0	0	0	0	0	0	0	0	0	0	0	1	0	1	0	0	0
HA7413-ST10	ESC_HA7413AA	CU_Ec-7	10	2	8	2	7	3	7	1	4	2	O28ac-O42:H37	Food	Cattle	Meat	Cattle Meat	2014	United States	North America	FDA Center for Food Safety and Applied Nutrition	Escherichia coli	PRJNA357822	SRP121513	SAMN06669400	SRS2631490	0	0	0	0	0	0	0	0	0	0	0	0	0	0	0	0	0	0	0	0	0	0	0
HA8150-ST167	ESC_HA8150AA	203	167	2	8	2	7	3	7	1	4	2	O32:H10	Human	Human	Faecal	Human Faecal	2000	Norway	Europe	Department of Paediatric Medicine, Oslo University Hospital	Escherichia coli	PRJEB20053	ERP022164	SAMEA103923500	ERS1612668	0	0	0	0	0	0	0	0	0	0	0	0	0	1	0	0	1	1	0	1	0	0	0
HA8151-ST167	ESC_HA8151AA	202	167	2	8	2	7	3	7	1	4	2	O32:H10	Human	Human	Faecal	Human Faecal	2000	Norway	Europe	Department of Paediatric Medicine, Oslo University Hospital	Escherichia coli	PRJEB20053	ERP022164	SAMEA103923499	ERS1612667	0	0	1	0	0	0	0	0	0	0	0	0	0	0	0	0	1	1	0	1	0	0	0
[truncated: 206 more columns]
